# Supplementary material for: Ovary-derived circular RNAs profile analysis during the onset of puberty in gilts
Source: BMC Genomics. 2021 Jun 15;22:445. doi: 10.1186/s12864-021-07786-w (PMC8204460; doi:10.1186/s12864-021-07786-w)
Supplement: Supplementary file 1 — Additional file 1. List of the information of all identified circRNAs. [file 12864_2021_7786_MOESM1_ESM.xlsx]

## Sheet: Title page
Ovary-Derived Circular RNAs Profile Analysis During the Onset of Puberty in Gilts
Xiangchun Pan, Wentao Gong, Yingting He, Nian Li, Hao Zhang, Zhe Zhang, Jiaqi Li and Xiaolong Yuan

## Sheet: Additional file 1
Additional file 1. Information of all identified circRNAs
circRNA_id	chr	start	end	strand	#junction_reads	circRNA_type	gene_id
1:641934-653683	1	641934	653683	+	9	exon	WDR27
1:1654692-1663793	1	1654692	1663793	-	5	exon	AFDN
1:4775755-4843415	1	4775755	4843415	-	4	exon	QKI
1:7594612-7598381	1	7594612	7598381	+	19	exon	TCP1
1:11656690-11658867	1	11656690	11658867	-	2	exon	TIAM2
1:14373232-14374308	1	14373232	14374308	-	5	intron	ESR1
1:14416335-14457143	1	14416335	14457143	-	48	exon	ESR1
1:20908952-20913116	1	20908952	20913116	-	5	exon	UTRN
1:32520013-32522430	1	32520013	32522430	+	6	exon	EPB41L2
1:45173524-45175843	1	45173524	45175843	+	51	exon	PTP4A1
1:55666252-55669095	1	55666252	55669095	+	75	exon	ZNF292
1:100589850-100613174	1	100589850	100613174	+	80	exon	SMAD4
1:108482616-108486823	1	108482616	108486823	-	15	exon	USP3
1:113128000-113128579	1	113128000	113128579	+	14	exon	SLTM
1:119735151-119740313	1	119735151	119740313	-	16	exon	MAPK6
1:119738115-119740313	1	119738115	119740313	-	12	exon	MAPK6
1:121217326-121230821	1	121217326	121230821	+	55	exon	TRPM7
1:137638041-137638586	1	137638041	137638586	-	36	exon	IGF1R
1:161909790-161924707	1	161909790	161924707	-	12	exon	ZNF532
1:166033284-166037819	1	166033284	166037819	+	31	exon	PIAS1
1:166036953-166044981	1	166036953	166044981	+	21	exon	PIAS1
1:175412141-175432656	1	175412141	175432656	-	5	exon	MIS18BP1
1:184914188-184923633	1	184914188	184923633	+	14	exon	KTN1
1:189757487-189769062	1	189757487	189769062	+	4	exon	MNAT1
1:189763515-189809078	1	189763515	189809078	+	5	exon	MNAT1
1:205515399-205527866	1	205515399	205527866	-	16	exon	CNTLN
1:216148995-216177064	1	216148995	216177064	+	35	exon	KIAA2026
1:227999397-228037829	1	227999397	228037829	-	9	intergenic_region	n/a
1:241979932-241998014	1	241979932	241998014	+	15	exon	INVS
1:242111791-242116331	1	242111791	242116331	-	6	exon	TEX10
1:242242621-242280710	1	242242621	242280710	+	9	exon	MSANTD3-TMEFF1
1:252431131-252435454	1	252431131	252435454	+	6	intron	PTGR1,DNAJC25
1:253012174-253014268	1	253012174	253014268	-	15	exon	PTBP3
1:253024490-253056412	1	253024490	253056412	-	11	exon	PTBP3
1:253034155-253056412	1	253034155	253056412	-	37	exon	PTBP3
1:263873074-263916275	1	263873074	263916275	+	12	exon	RABGAP1
1:263873074-263940366	1	263873074	263940366	+	10	exon	RABGAP1
1:263932775-263940366	1	263932775	263940366	+	7	exon	RABGAP1
1:266296454-266312704	1	266296454	266312704	-	31	exon	MAPKAP1
1:266309590-266312704	1	266309590	266312704	-	7	exon	MAPKAP1
1:266981815-266999838	1	266981815	266999838	+	16	exon	MVB12B
10:8265577-8271193	10	8265577	8271193	+	42	exon	RRP15
10:20438111-20481282	10	20438111	20481282	-	18	exon	DENND1B
10:22806071-22812591	10	22806071	22812591	+	14	exon	NR5A2
10:29037750-29038934	10	29037750	29038934	+	74	exon	TUT7
10:32800584-32827084	10	32800584	32827084	+	5	exon	UBAP2
10:42063516-42079536	10	42063516	42079536	+	74	intergenic_region	n/a
10:42063516-42147610	10	42063516	42147610	+	45	intergenic_region	n/a
10:42468077-42490463	10	42468077	42490463	-	11	exon	ARHGAP12
10:53169687-53202893	10	53169687	53202893	-	14	exon	MLLT10
10:53197803-53202893	10	53197803	53202893	-	22	exon	MLLT10
10:56466524-56478719	10	56466524	56478719	+	5	intergenic_region	n/a
10:59913525-59919743	10	59913525	59919743	+	8	exon	UPF2
10:69201376-69235186	10	69201376	69235186	-	96	exon	ZMYND11
10:69212794-69235186	10	69212794	69235186	-	22	exon	ZMYND11
11:543480-562934	11	543480	562934	-	14	exon	PSPC1
11:552302-562934	11	552302	562934	-	12	exon	PSPC1
11:1141224-1141776	11	1141224	1141776	-	43	exon	XPO4
11:4338231-4345913	11	4338231	4345913	+	22	exon	WASF3
11:5503065-5507316	11	5503065	5507316	+	54	exon	PAN3
11:5503065-5524214	11	5503065	5524214	+	6	exon	PAN3
11:5503065-5546751	11	5503065	5546751	+	9	exon	PAN3
11:21789455-21805764	11	21789455	21805764	-	6	exon	COG3
11:50762620-50773425	11	50762620	50773425	-	22	exon	OBI1
12:11669306-11672541	12	11669306	11672541	-	22	exon	PRKAR1A
12:18552929-18555766	12	18552929	18555766	+	5	exon	GJC1
12:22012341-22014427	12	22012341	22014427	+	12	exon	TOP2A
12:32060088-32067455	12	32060088	32067455	+	11	exon	PCTP
12:51636713-51680596	12	51636713	51680596	-	6	exon	RABEP1
12:55430702-55432293	12	55430702	55432293	+	7	exon	ADPRM
12:59273100-59296987	12	59273100	59296987	+	14	intergenic_region	n/a
12:59319172-59323398	12	59319172	59323398	+	22	exon	ENSSSCG00000018039
12:59319172-59331703	12	59319172	59331703	+	18	exon	ENSSSCG00000018039
12:60366858-60376920	12	60366858	60376920	-	7	exon	SLC5A10
13:17582876-17587193	13	17582876	17587193	+	9	exon	STT3B
13:30516967-30547685	13	30516967	30547685	-	5	exon	SMARCC1
13:30524874-30547685	13	30524874	30547685	-	7	exon	SMARCC1
13:31673546-31676127	13	31673546	31676127	-	17	exon	QRICH1
13:34824030-34825924	13	34824030	34825924	+	30	exon	GNL3
13:38531389-38545830	13	38531389	38545830	-	20	exon	TASOR
13:66493801-66495580	13	66493801	66495580	-	7	exon	SEC13
13:70406477-70408175	13	70406477	70408175	-	7	exon	TMEM43
13:72116572-72118925	13	72116572	72118925	-	4	exon	EEFSEC
13:75342684-75362989	13	75342684	75362989	-	6	exon	RYK
13:75615215-75652667	13	75615215	75652667	+	28	exon	CEP63
13:82256891-82274534	13	82256891	82274534	+	22	exon	RASA2
13:95766107-95775714	13	95766107	95775714	+	6	exon	GMPS
13:97912254-97913066	13	97912254	97913066	+	30	exon	RSRC1
13:97912254-97995384	13	97912254	97995384	+	12	exon	RSRC1
13:100108435-100110232	13	100108435	100110232	+	4	exon	SMC4
13:108816286-108820326	13	108816286	108820326	-	15	exon	PHC3
13:108816286-108829633	13	108816286	108829633	-	3	exon	PHC3
13:108816286-108854260	13	108816286	108854260	-	3	exon	PHC3
13:108842609-108854260	13	108842609	108854260	-	3	exon	PHC3
13:110168822-110200698	13	110168822	110200698	-	3	exon	PLD1
13:120919103-120935351	13	120919103	120935351	-	22	exon	ENSSSCG00000022783
13:120931036-120935351	13	120931036	120935351	-	23	exon	ENSSSCG00000022783
13:123437550-123447842	13	123437550	123447842	+	3	exon	SENP2
13:131635186-131653366	13	131635186	131653366	-	10	intergenic_region	n/a
13:134838956-134857989	13	134838956	134857989	+	4	exon	SNX4
13:135007591-135020313	13	135007591	135020313	+	2	exon	ZNF148
13:147814768-147839301	13	147814768	147839301	-	5	exon	PHLDB2
13:147837956-147839301	13	147837956	147839301	-	33	exon	PHLDB2
13:148517273-148534946	13	148517273	148534946	-	9	exon	NECTIN3
13:189317682-189318261	13	189317682	189318261	+	6	exon	GABPA
13:200012507-200018021	13	200012507	200018021	+	23	intron	MORC3
13:200017893-200020785	13	200017893	200020785	+	13	exon	MORC3
13:200707866-200731785	13	200707866	200731785	+	71	exon	TTC3
13:201067069-201121879	13	201067069	201121879	+	5	exon	DYRK1A
14:9478895-9505715	14	9478895	9505715	-	12	exon	KCTD9
14:20270674-20282065	14	20270674	20282065	+	9	exon	NEK1
14:29444013-29445557	14	29444013	29445557	+	5	exon	RILPL1
14:29689597-29696108	14	29689597	29696108	+	10	exon	MPHOSPH9
14:56073932-56077868	14	56073932	56077868	+	5	exon	ARID4B
14:71765050-71773116	14	71765050	71773116	+	31	exon	TET1
14:71844195-71853159	14	71844195	71853159	+	8	exon	CCAR1
14:71844195-71857332	14	71844195	71857332	+	2	exon	CCAR1
14:76369984-76377709	14	76369984	76377709	-	4	exon	USP54
14:87557330-87560723	14	87557330	87560723	-	9	exon	WAPL
14:103551372-103564282	14	103551372	103564282	+	15	exon	BTAF1
14:104064308-104070594	14	104064308	104070594	-	6	exon	IDE
14:105893635-105902806	14	105893635	105902806	+	3	exon	TBC1D12
14:112705127-112714985	14	112705127	112714985	-	8	exon	FBXW4
14:121310320-121320413	14	121310320	121320413	+	10	exon	PDCD4
14:121316588-121320413	14	121316588	121320413	+	34	exon	PDCD4
14:125707566-125716203	14	125707566	125716203	+	39	exon	ATRNL1
15:16340141-16342055	15	16340141	16342055	-	5	exon	R3HDM1
15:47017102-47025492	15	47017102	47025492	+	4	exon	FAM149A
15:59562524-59570339	15	59562524	59570339	+	9	exon	WDR33
15:60405553-60414442	15	60405553	60414442	-	17	exon	PRPF40A
15:60407130-60414442	15	60407130	60414442	-	26	exon	PRPF40A
15:71137081-71147039	15	71137081	71147039	-	3	exon	GRB14
15:76166995-76170355	15	76166995	76170355	+	11	exon	UBR3
15:76166995-76177857	15	76166995	76177857	+	16	exon	UBR3
15:77219097-77283482	15	77219097	77283482	-	18	exon	TLK1
15:77234646-77283482	15	77234646	77283482	-	68	exon	TLK1
15:77249916-77283482	15	77249916	77283482	-	32	intron	TLK1
15:91510898-91514202	15	91510898	91514202	+	2	exon	ZC3H15
15:105263579-105266463	15	105263579	105266463	-	13	exon	TMEM237
15:106867717-106882819	15	106867717	106882819	+	6	exon	ABI2
15:109436411-109441836	15	109436411	109441836	-	9	exon	NDUFS1
15:112808098-112896614	15	112808098	112896614	-	16	exon	KANSL1L
15:112840121-112896614	15	112840121	112896614	-	20	exon	KANSL1L
15:112869863-112896614	15	112869863	112896614	-	30	exon	KANSL1L
15:118367910-118411610	15	118367910	118411610	+	5	exon	XRCC5
16:19906267-19906628	16	19906267	19906628	-	7	exon	ADAMTS12
16:23735576-23745763	16	23735576	23745763	-	21	exon	LIFR
16:23740869-23745763	16	23740869	23745763	-	22	exon	LIFR
16:40231897-40253338	16	40231897	40253338	+	4	exon	ZSWIM6
16:40251241-40253338	16	40251241	40253338	+	9	exon	ZSWIM6
16:44513270-44517349	16	44513270	44517349	+	14	exon	ERBIN
16:44513270-44525240	16	44513270	44525240	+	17	exon	ERBIN
16:44515801-44525240	16	44515801	44525240	+	2	exon	ERBIN
16:64257835-64266685	16	64257835	64266685	+	21	exon	RNF145
16:69126081-69133446	16	69126081	69133446	+	53	exon	FAM114A2
16:72099772-72105944	16	72099772	72105944	-	18	exon	MARCHF6
17:1547525-1561416	17	1547525	1561416	-	6	exon	DLC1
17:12061716-12084564	17	12061716	12084564	-	5	exon	INTS10
17:13008092-13031589	17	13008092	13031589	+	35	exon	PSD3
17:37852424-37854328	17	37852424	37854328	+	9	exon	ITCH
17:38986014-38991291	17	38986014	38991291	-	12	exon	ENSSSCG00000007306
17:41119108-41127499	17	41119108	41127499	+	7	exon	RPRD1B
17:53037004-53043217	17	53037004	53043217	-	16	exon	ATP9A
18:1475203-1481335	18	1475203	1481335	-	10	exon	DNAJB6
18:5103837-5109435	18	5103837	5109435	+	11	exon	KMT2C
18:17598680-17629822	18	17598680	17629822	-	27	exon	MKLN1
18:25791450-25809926	18	25791450	25809926	-	16	exon	CPED1
18:38309526-38320787	18	38309526	38320787	+	5	exon	HERPUD2
18:44885414-44903054	18	44885414	44903054	-	12	exon	TAX1BP1
18:44996263-45011080	18	44996263	45011080	+	17	exon	HIBADH
18:49136964-49138334	18	49136964	49138334	+	7	exon	TNS3
18:54260019-54270584	18	54260019	54270584	-	91	exon	SUGCT
18:54393586-54404485	18	54393586	54404485	-	75	exon	CDK13
2:7917525-7918215	2	7917525	7918215	-	5	exon	STIP1
2:8388248-8390219	2	8388248	8390219	+	12	exon	ATL3
2:15322375-15323114	2	15322375	15323114	-	15	exon	MADD,NR1H3
2:17225982-17227421	2	17225982	17227421	-	9	exon	PRDM11
2:40910438-40920659	2	40910438	40920659	+	14	intergenic_region	n/a
2:62307779-62313757	2	62307779	62313757	+	30	exon	BRD4
2:69853256-69853745	2	69853256	69853745	+	5	exon	LDLR
2:77379617-77380927	2	77379617	77380927	-	5	exon	CNN2
2:82117897-82137277	2	82117897	82137277	+	12	exon	FCHO2
2:95657661-95677798	2	95657661	95677798	-	10	exon	TMEM161B
2:102535641-102539766	2	102535641	102539766	-	6	exon	ELL2
2:114358053-114371287	2	114358053	114371287	-	6	intron	PJA2
2:141219340-141220554	2	141219340	141220554	+	26	exon	MATR3
2:141219340-141222143	2	141219340	141222143	+	19	exon	MATR3
2:141219340-141223721	2	141219340	141223721	+	10	exon	MATR3
2:147170889-147175048	2	147170889	147175048	-	14	exon	PRELID2
2:151068704-151069641	2	151068704	151069641	+	13	exon	HMGXB3
3:2814416-2831893	3	2814416	2831893	+	9	intergenic_region	n/a
3:23692700-23704670	3	23692700	23704670	-	20	exon	METTL9
3:32047943-32085104	3	32047943	32085104	-	3	exon	CLEC16A
3:32569056-32577584	3	32569056	32577584	-	23	exon	ATF7IP2
3:40456609-40457300	3	40456609	40457300	+	3	exon	UNKL
3:42881922-42887048	3	42881922	42887048	+	5	exon	FAM120A
3:44102881-44122061	3	44102881	44122061	-	14	exon	ZC3H6
3:44117754-44122061	3	44117754	44122061	-	2	exon	ZC3H6
3:47004817-47007823	3	47004817	47007823	+	11	exon	TMEM127,STARD7
3:49493943-49496419	3	49493943	49496419	+	11	exon	TGFBRAP1
3:54832393-54848408	3	54832393	54848408	+	9	exon	REV1
3:69288806-69317475	3	69288806	69317475	-	7	exon	ALMS1
3:94534268-94542205	3	94534268	94542205	-	2	exon	PRKCE
3:98047438-98064327	3	98047438	98064327	-	13	exon	EML4
3:101280511-101288212	3	101280511	101288212	+	2	exon	SOS1
3:103726106-103727478	3	103726106	103727478	-	3	exon	CRIM1
3:112636837-112653047	3	112636837	112653047	-	15	exon	SELENOI
3:117952014-117958024	3	117952014	117958024	+	4	exon	PUM2
3:122089927-122094251	3	122089927	122094251	+	52	intron	NBAS
3:128765569-128776477	3	128765569	128776477	-	3	exon	RNF144A
3:131272241-131272989	3	131272241	131272989	+	11	exon	RNASEH1
4:29038357-29068902	4	29038357	29068902	-	10	exon	EMC2
4:30775953-30818482	4	30775953	30818482	-	12	exon	OXR1
4:36903221-36957899	4	36903221	36957899	+	13	exon	RGS22
4:38110196-38111049	4	38110196	38111049	+	5	exon	STK3
4:38957345-38967502	4	38957345	38967502	-	69	exon	LAPTM4B
4:38957345-38985591	4	38957345	38985591	-	9	exon	LAPTM4B
4:42327946-42361848	4	42327946	42361848	+	8	exon	RAD54B
4:68935650-68958236	4	68935650	68958236	-	11	exon	MTFR1
4:90365515-90365882	4	90365515	90365882	-	7	exon	ATP1A2
4:93738637-93747422	4	93738637	93747422	+	39	exon	CCT3
4:93738637-93749340	4	93738637	93749340	+	9	exon	CCT3
4:93738637-93750841	4	93738637	93750841	+	29	exon	CCT3
4:94216682-94220967	4	94216682	94220967	+	3	exon	GON4L
4:97566524-97576948	4	97566524	97576948	-	12	exon	SNX27
4:99515003-99537986	4	99515003	99537986	+	49	exon	RNF115
4:105822618-105823970	4	105822618	105823970	+	14	exon	CSDE1
4:117360110-117367392	4	117360110	117367392	-	9	exon	SLC30A7
4:122253260-122285360	4	122253260	122285360	-	30	exon	TLCD4
4:122275847-122285360	4	122275847	122285360	-	62	exon	TLCD4
4:129378277-129385680	4	129378277	129385680	-	14	exon	SH3GLB1
5:2637894-2692132	5	2637894	2692132	-	4	exon	TBC1D22A
5:2675422-2692132	5	2675422	2692132	-	18	exon	TBC1D22A
5:3717600-3729566	5	3717600	3729566	-	33	exon	ATXN10
5:22008784-22009750	5	22008784	22009750	-	59	exon	PTGES3
5:28850613-28858296	5	28850613	28858296	+	4	exon	XPOT
5:35635564-35640848	5	35635564	35640848	-	6	exon	ZFC3H1
5:42538537-42543247	5	42538537	42543247	+	25	exon	AMN1
5:51097637-51112176	5	51097637	51112176	+	8	exon	C2CD5
5:53633123-53659626	5	53633123	53659626	-	9	exon	AEBP2
5:58079141-58083307	5	58079141	58083307	-	14	exon	ATF7IP
5:60168451-60168844	5	60168451	60168844	+	16	exon	LRP6
5:67681766-67688990	5	67681766	67688990	-	8	exon	KDM5A
5:67681766-67690214	5	67681766	67690214	-	5	exon	KDM5A
5:79458763-79460620	5	79458763	79460620	-	18	exon	WASHC4
5:83252820-83291130	5	83252820	83291130	-	11	exon	ANO4
5:85285642-85286475	5	85285642	85286475	-	38	exon	SLC25A3
5:88253163-88273584	5	88253163	88273584	+	19	exon	NR2C1
5:94479159-94482115	5	94479159	94482115	-	5	exon	C12orf29
5:101790862-101795355	5	101790862	101795355	+	114	exon	PAWR
6:1051422-1057079	6	1051422	1057079	-	6	exon	ZC3H18
6:1466441-1472876	6	1466441	1472876	-	5	intergenic_region	n/a
6:2564305-2574166	6	2564305	2574166	+	3	exon	MTHFSD
6:3813863-3814709	6	3813863	3814709	+	23	exon	ZDHHC7
6:17352018-17362974	6	17352018	17362974	-	4	exon	NFAT5
6:18549366-18551182	6	18549366	18551182	-	3	exon	BBS2
6:18553565-18562237	6	18553565	18562237	-	6	exon	BBS2
6:28711467-28714979	6	28711467	28714979	+	7	exon	NFATC3
6:29344146-29357287	6	29344146	29357287	+	31	exon	NUDT21
6:31388854-31404916	6	31388854	31404916	-	18	exon	FTO
6:43867657-43870512	6	43867657	43870512	+	25	exon	LSM14A
6:54801799-54802488	6	54801799	54802488	+	13	exon	AP2A1
6:62642810-62647361	6	62642810	62647361	+	5	intron	ENSSSCG00000003990
6:89127456-89131566	6	89127456	89131566	+	46	exon	S100PBP
6:91566041-91575552	6	91566041	91575552	+	7	exon	ZMYM4
6:91593753-91605991	6	91593753	91605991	+	18	exon	ZMYM4
6:98504293-98506141	6	98504293	98506141	+	13	exon	PPP4R1
6:98742427-98761176	6	98742427	98761176	-	5	exon	ANKRD12
6:98742427-98790460	6	98742427	98790460	-	6	exon	ANKRD12
6:106936502-106958839	6	106936502	106958839	+	6	exon	MIB1
6:106936502-106978180	6	106936502	106978180	+	15	exon	MIB1
6:106936502-106994788	6	106936502	106994788	+	3	exon	MIB1
6:109117107-109150901	6	109117107	109150901	-	12	exon	OSBPL1A
6:109117107-109171834	6	109117107	109171834	-	20	exon	OSBPL1A
6:110866624-110892394	6	110866624	110892394	+	11	exon	TAF4B
6:115740727-115760548	6	115740727	115760548	-	2	exon	TRAPPC8
6:120469876-120482663	6	120469876	120482663	+	3	exon	FHOD3
6:135651327-135660627	6	135651327	135660627	+	20	exon	ZZZ3
6:135651327-135660642	6	135651327	135660642	+	7	intron	ZZZ3
6:138964559-138981411	6	138964559	138981411	+	14	exon	LRRIQ3
6:149811360-149885073	6	149811360	149885073	+	7	exon	DOCK7
6:155709580-155724087	6	155709580	155724087	-	11	exon	PRKAA2
6:160337788-160367307	6	160337788	160367307	+	6	exon	NRDC
6:166505226-166505778	6	166505226	166505778	+	13	intron	PTCH2
6:168716698-168717962	6	168716698	168717962	-	11	intergenic_region	n/a
7:229160-252991	7	229160	252991	-	6	exon	EXOC2
7:4574943-4584896	7	4574943	4584896	+	8	intergenic_region	n/a
7:13921773-13929874	7	13921773	13929874	-	11	exon	DEK
7:13927362-13929874	7	13927362	13929874	-	6	exon	DEK
7:31665249-31669318	7	31665249	31669318	-	8	exon	SRPK1
7:43609181-43618755	7	43609181	43618755	-	3	exon	MMUT
7:48821286-48866128	7	48821286	48866128	-	5	exon	LOC102167410
7:51782208-51792316	7	51782208	51792316	+	21	exon	HDGFL3
7:58112449-58117178	7	58112449	58117178	+	7	exon	PTPN9
7:60204435-60224883	7	60204435	60224883	-	2	exon	NEO1
7:64286782-64287500	7	64286782	64287500	+	54	exon	RALGAPA1
7:65198472-65198799	7	65198472	65198799	+	48	exon	SNX6
7:67554148-67580251	7	67554148	67580251	-	8	exon	ARHGAP5
7:68160992-68169856	7	68160992	68169856	+	21	intergenic_region	n/a
7:78055271-78056399	7	78055271	78056399	-	18	exon	ENSSSCG00000023857
7:92778443-92785790	7	92778443	92785790	-	8	exon	DCAF5
7:114594354-114596124	7	114594354	114596124	+	15	exon	UBR7
7:114673750-114675741	7	114673750	114675741	-	5	exon	BTBD7
7:117693554-117695673	7	117693554	117695673	+	14	exon	PAPOLA
7:117718801-117728559	7	117718801	117728559	+	11	exon	PAPOLA
7:120464280-120473807	7	120464280	120473807	-	12	exon	SETD3
8:16690863-16704217	8	16690863	16704217	-	5	exon	ADGRA3
8:16716774-16755944	8	16716774	16755944	-	47	exon	ADGRA3
8:16728875-16755944	8	16728875	16755944	-	15	exon	ADGRA3
8:18861488-18879156	8	18861488	18879156	-	7	exon	CCDC149
8:30613554-30621379	8	30613554	30621379	-	5	exon	RFC1
8:37441277-37445470	8	37441277	37445470	+	12	exon	ATP10D
8:69374301-69381214	8	69374301	69381214	-	7	exon	ANKRD17
8:80787216-80815987	8	80787216	80815987	-	30	exon	ARHGAP10
8:87799383-87820356	8	87799383	87820356	+	80	exon	ELF2
8:87799386-87820356	8	87799386	87820356	+	13	exon	ELF2
8:112685624-112686605	8	112685624	112686605	-	13	exon	SEC24B
8:114266870-114285079	8	114266870	114285079	+	9	exon	PAPSS1
8:116014634-116022036	8	116014634	116022036	-	17	exon	GSTCD
8:116275910-116294261	8	116275910	116294261	+	44	exon	PPA2
8:137747353-137749645	8	137747353	137749645	+	21	exon	ANTXR2
9:6555049-6561930	9	6555049	6561930	+	13	exon	RNF121
9:7476478-7481586	9	7476478	7481586	-	41	exon	FCHSD2
9:9103677-9149572	9	9103677	9149572	+	10	exon	RNF169
9:10229873-10258500	9	10229873	10258500	+	2	exon	UVRAG
9:19885865-19913189	9	19885865	19913189	-	20	exon	PICALM
9:19892116-19913189	9	19892116	19913189	-	20	exon	PICALM
9:19897760-19913189	9	19897760	19913189	-	54	exon	PICALM
9:19905675-19913189	9	19905675	19913189	-	24	exon	PICALM
9:33043520-33045820	9	33043520	33045820	+	5	exon	BIRC3
9:33731308-33732436	9	33731308	33732436	+	5	exon	DYNC2H1
9:48152108-48168468	9	48152108	48168468	+	7	exon	TECTA
9:66405629-66413572	9	66405629	66413572	-	12	exon	NUCKS1
9:66406846-66413572	9	66406846	66413572	-	11	exon	NUCKS1
9:72153385-72160471	9	72153385	72160471	-	13	exon	KRIT1
9:87039402-87047919	9	87039402	87047919	-	11	exon	SNX13
9:114529701-114533673	9	114529701	114533673	-	15	intron	DNM3
9:114937099-114951665	9	114937099	114951665	+	45	exon	SUCO
9:130372679-130384896	9	130372679	130384896	-	9	exon	RPS6KC1
9:131264261-131268491	9	131264261	131268491	-	7	exon	DTL
X:20243402-20247157	X	20243402	20247157	+	41	exon	ZFX
X:43052047-43052598	X	43052047	43052598	-	28	exon	GRIPAP1
X:59895933-59900555	X	59895933	59900555	-	4	exon	RLIM
X:61720719-61735982	X	61720719	61735982	-	11	exon	ATRX
X:101525185-101536227	X	101525185	101536227	+	12	exon	STAG2
X:111851065-111867418	X	111851065	111867418	-	10	exon	ARHGEF6
X:120935832-120945464	X	120935832	120945464	+	4	exon	AFF2
1:45173524-45175282	1	45173524	45175282	+	9	exon	PTP4A1
1:50832070-50838859	1	50832070	50838859	+	5	exon	SMAP1
1:54576238-54576836	1	54576238	54576836	-	4	exon	SYNCRIP
1:90220788-90269663	1	90220788	90269663	-	17	exon	SENP6
1:119905146-119909321	1	119905146	119909321	-	23	exon	TMOD3
1:121330342-121335034	1	121330342	121335034	-	16	exon	USP8
1:129651197-129662208	1	129651197	129662208	-	20	exon	MGA
1:149478221-149488620	1	149478221	149488620	-	3	exon	ZNF407
1:190648253-190654424	1	190648253	190654424	+	6	exon	HIF1A
1:207190793-207194651	1	207190793	207194651	+	37	exon	PSIP1
1:225154199-225159215	1	225154199	225159215	-	6	exon	ABHD17B
1:228980934-228986161	1	228980934	228986161	+	15	exon	PCSK5
10:10038504-10073030	10	10038504	10073030	+	16	exon	MARK1
10:14786194-14794270	10	14786194	14794270	-	12	exon	CDC42BPA
10:19074731-19075159	10	19074731	19075159	+	3	exon	CNST
10:48820847-48824559	10	48820847	48824559	-	35	exon	ENSSSCG00000011066
11:534135-562934	11	534135	562934	-	7	exon	PSPC1
11:603753-604571	11	603753	604571	-	12	exon	ZMYM5
11:3208399-3208876	11	3208399	3208876	-	4	exon	MTMR6
11:20710449-20719541	11	20710449	20719541	-	18	exon	LRCH1
11:25749779-25761445	11	25749779	25761445	-	5	exon	WBP4
11:25755742-25761445	11	25755742	25761445	-	6	exon	WBP4
11:51531489-51534900	11	51531489	51534900	+	6	exon	NDFIP2
11:51531489-51540684	11	51531489	51540684	+	9	exon	NDFIP2
12:37509450-37517080	12	37509450	37517080	-	15	exon	PPM1D
12:42589975-42596350	12	42589975	42596350	-	10	exon	ZNF207
12:43673069-43691261	12	43673069	43691261	-	14	exon	NF1
12:48687199-48712536	12	48687199	48712536	+	7	exon	PAFAH1B1
12:59273100-59308104	12	59273100	59308104	+	10	intergenic_region	n/a
12:59541641-59546736	12	59541641	59546736	-	5	exon	SPECC1
13:25706237-25715600	13	25706237	25715600	-	5	exon	ULK4
13:32471840-32478114	13	32471840	32478114	+	28	exon	RBM6
13:32559768-32563493	13	32559768	32563493	+	9	exon	RBM6
13:38538687-38545830	13	38538687	38545830	-	10	exon	TASOR
13:77068767-77075075	13	77068767	77075075	+	9	exon	PPP2R3A
13:82256891-82285635	13	82256891	82285635	+	47	exon	RASA2
13:90108498-90137838	13	90108498	90137838	+	18	exon	RNF13
13:94310914-94312044	13	94310914	94312044	-	6	exon	DHX36
13:120987445-121006776	13	120987445	121006776	-	6	exon	MCCC1
13:132335769-132367470	13	132335769	132367470	-	6	exon	ACAP2
13:134998506-135020313	13	134998506	135020313	+	19	exon	ZNF148
13:151811869-151818699	13	151811869	151818699	-	12	exon	BBX
13:200731731-200759988	13	200731731	200759988	+	13	exon	TTC3
14:9478895-9498411	14	9478895	9498411	-	20	exon	KCTD9
14:14989270-14992789	14	14989270	14992789	+	14	exon	FDFT1
14:29673474-29684479	14	29673474	29684479	+	8	exon	MPHOSPH9
14:45490289-45490796	14	45490289	45490796	-	9	exon	TTC28
14:71093567-71097952	14	71093567	71097952	+	6	exon	SIRT1
14:103551372-103569632	14	103551372	103569632	+	2	exon	BTAF1
14:105866977-105902806	14	105866977	105902806	+	39	exon	TBC1D12
14:112836925-112844150	14	112836925	112844150	-	13	exon	OGA
15:15928996-15941387	15	15928996	15941387	+	5	exon	MCM6
15:48094739-48096210	15	48094739	48096210	+	16	exon	FGFR1
15:60397513-60403463	15	60397513	60403463	-	8	exon	PRPF40A
15:66292955-66299872	15	66292955	66299872	-	16	exon	BAZ2B
15:128371748-128373809	15	128371748	128373809	+	20	exon	RHBDD1
16:36278273-36285749	16	36278273	36285749	+	27	exon	GPBP1
17:13008092-13012850	17	13008092	13012850	+	25	exon	PSD3
17:49753769-49773427	17	49753769	49773427	-	4	exon	SULF2
18:14212354-14226917	18	14212354	14226917	-	23	exon	ENSSSCG00000016529
18:31065678-31102892	18	31065678	31102892	-	8	exon	MDFIC
18:51340815-51349397	18	51340815	51349397	-	11	exon	STK17A
2:621540-627163	2	621540	627163	+	4	exon	AP2A2
2:3096937-3098647	2	3096937	3098647	-	14	exon	PPFIA1
2:85895664-85901430	2	85895664	85901430	+	25	exon	AGGF1
2:114338109-114371287	2	114338109	114371287	-	18	intron	PJA2
2:138308109-138320744	2	138308109	138320744	+	14	exon	SMAD5
2:140023010-140031581	2	140023010	140031581	-	10	exon	FAM13B
3:26683193-26685606	3	26683193	26685606	+	12	exon	SMG1
3:53073338-53077591	3	53073338	53077591	-	7	exon	CNOT11
3:72250326-72262713	3	72250326	72262713	+	10	exon	TIA1
3:98047438-98059798	3	98047438	98059798	-	4	exon	EML4
3:107609926-107636043	3	107609926	107636043	+	13	exon	MEMO1
3:114783339-114785114	3	114783339	114785114	+	2	exon	ATAD2B
4:29014534-29068902	4	29014534	29068902	-	8	intergenic_region	n/a
4:31972148-31996226	4	31972148	31996226	-	38	exon	ZFPM2
4:36796977-36840800	4	36796977	36840800	-	8	exon	SPAG1
4:40379783-40395305	4	40379783	40395305	+	4	exon	MTERF3
4:67679793-67689219	4	67679793	67689219	-	80	exon	CSPP1
4:89111117-89111486	4	89111117	89111486	+	30	intergenic_region	n/a
4:94405984-94418263	4	94405984	94418263	+	7	exon	ASH1L
4:97796454-97797983	4	97796454	97797983	+	4	exon	POGZ
4:107846330-107848522	4	107846330	107848522	+	7	exon	ST7L
5:35635564-35638764	5	35635564	35638764	-	7	exon	ZFC3H1
5:69698164-69699221	5	69698164	69699221	+	13	exon	CECR2
5:83270762-83291130	5	83270762	83291130	-	17	exon	ANO4
6:12234387-12252148	6	12234387	12252148	+	30	exon	CFDP1
6:17352018-17356850	6	17352018	17356850	-	7	exon	NFAT5
6:28311909-28312248	6	28311909	28312248	-	13	exon	GFOD2
6:37151567-37166517	6	37151567	37166517	-	26	exon	PHKB
6:43879422-43894306	6	43879422	43894306	+	16	exon	LSM14A
6:69210845-69211313	6	69210845	69211313	-	5	intergenic_region	n/a
6:103910117-103911289	6	103910117	103911289	-	19	exon	SMCHD1
6:106939301-106978180	6	106939301	106978180	+	2	exon	MIB1
6:109131969-109171834	6	109131969	109171834	-	9	exon	OSBPL1A
6:166989367-167024441	6	166989367	167024441	+	42	exon	ERI3
6:170449954-170456107	6	170449954	170456107	-	10	exon	NFYC
7:58850363-58868520	7	58850363	58868520	+	22	exon	EDC3
7:86024175-86025429	7	86024175	86025429	-	15	exon	CHD2
7:90698518-90794467	7	90698518	90794467	+	11	exon	GPHN
7:91432352-91438716	7	91432352	91438716	-	5	exon	RDH11
8:29513969-29561547	8	29513969	29561547	+	6	exon	TBC1D1
8:55297984-55298812	8	55297984	55298812	+	15	exon	CEP135
8:130257256-130264004	8	130257256	130264004	+	15	exon	FAM13A
8:133695707-133705563	8	133695707	133705563	+	28	intergenic_region	n/a
8:135780981-135786172	8	135780981	135786172	-	2	exon	ENOPH1
9:17351072-17398149	9	17351072	17398149	+	3	exon	ANKRD42
9:33731308-33735453	9	33731308	33735453	+	4	exon	DYNC2H1
9:78246576-78312958	9	78246576	78312958	+	5	exon	GLCCI1
9:120635757-120647247	9	120635757	120647247	+	9	exon	RALGPS2
9:127561944-127566841	9	127561944	127566841	+	4	exon	ODR4
X:13305101-13310994	X	13305101	13310994	-	7	exon	RBBP7
X:46871978-46878238	X	46871978	46878238	-	6	exon	FAM120C
X:49742406-49742743	X	49742406	49742743	+	17	intergenic_region	n/a
X:61720719-61728597	X	61720719	61728597	-	3	exon	ATRX
X:114479112-114492023	X	114479112	114492023	-	16	exon	ATP11C
1:9191141-9195425	1	9191141	9195425	-	11	exon	SNX9
1:14717658-14717914	1	14717658	14717914	-	3	exon	CCDC170
1:16368499-16374414	1	16368499	16374414	-	4	exon	GINM1
1:29027848-29042644	1	29027848	29042644	+	2	exon	HBS1L
1:45173524-45177436	1	45173524	45177436	+	15	exon	PTP4A1
1:50832070-50857783	1	50832070	50857783	+	12	exon	SMAP1
1:75718076-75739270	1	75718076	75739270	+	3	exon	FIG4
1:76649382-76723195	1	76649382	76723195	-	8	exon	CDK19
1:82875117-82891579	1	82875117	82891579	+	44	exon	ME1
1:85926481-85964180	1	85926481	85964180	-	26	exon	BCKDHB
1:87134227-87153004	1	87134227	87153004	+	10	exon	PHIP
1:100589850-100603238	1	100589850	100603238	+	11	exon	SMAD4
1:103718639-103738168	1	103718639	103738168	-	2	intron	MBD2
1:107763496-107763896	1	107763496	107763896	+	3	exon	CSNK1G1
1:112996635-113013582	1	112996635	113013582	-	21	exon	RNF111
1:114510778-114525646	1	114510778	114525646	-	2	exon	CGNL1
1:115553445-115579538	1	115553445	115579538	-	9	exon	TEX9
1:122494128-122514658	1	122494128	122514658	-	2	exon	GALK2
1:126674492-126678967	1	126674492	126678967	-	10	exon	SORD
1:127195769-127196307	1	127195769	127196307	-	10	exon	GOLM2
1:127746552-127748761	1	127746552	127748761	+	3	exon	MFAP1
1:128003103-128008819	1	128003103	128008819	+	3	exon	TP53BP1
1:129062737-129078630	1	129062737	129078630	-	10	exon	GANC
1:130233523-130242062	1	130233523	130242062	+	7	exon	INO80
1:130255152-130256849	1	130255152	130256849	+	3	exon	INO80
1:130268080-130275035	1	130268080	130275035	+	11	exon	INO80
1:131326820-131340853	1	131326820	131340853	-	12	exon	EIF2AK4
1:132924804-132963031	1	132924804	132963031	-	2	exon	SPRED1
1:146142261-146194348	1	146142261	146194348	-	5	exon	ATP9B
1:163477441-163481032	1	163477441	163481032	-	8	exon	DPP8
1:182340847-182341116	1	182340847	182341116	+	10	exon	PSMC6
1:182688834-182720865	1	182688834	182720865	-	11	exon	DDHD1
1:182698437-182720865	1	182698437	182720865	-	2	exon	DDHD1
1:184914188-184920865	1	184914188	184920865	+	2	exon	KTN1
1:189746194-189769062	1	189746194	189769062	+	10	exon	MNAT1
1:200899063-200922046	1	200899063	200922046	-	4	exon	MTAP
1:215371012-215389275	1	215371012	215389275	-	16	exon	KDM4C
1:216914275-216951002	1	216914275	216951002	-	5	exon	JAK2
1:219010541-219028462	1	219010541	219028462	+	6	exon	PUM3
1:228980934-229026540	1	228980934	229026540	+	3	exon	PCSK5
1:230672892-230676025	1	230672892	230676025	-	3	exon	GNAQ
1:236043218-236061313	1	236043218	236061313	+	7	exon	UNC13B
1:241979932-242018942	1	241979932	242018942	+	2	exon	INVS
1:242082919-242094108	1	242082919	242094108	-	11	exon	TEX10
1:242111791-242113126	1	242111791	242113126	-	8	exon	TEX10
1:242242621-242259806	1	242242621	242259806	+	8	exon	MSANTD3-TMEFF1
1:246238089-246243861	1	246238089	246243861	-	5	exon	ABCA1
1:252271582-252280307	1	252271582	252280307	-	9	exon	ECPAS
1:253012174-253056412	1	253012174	253056412	-	8	exon	PTBP3
1:270112842-270131332	1	270112842	270131332	-	2	exon	FNBP1
10:11603222-11654794	10	11603222	11654794	+	3	exon	DISP1
10:12738033-12744135	10	12738033	12744135	-	3	exon	WDR26
10:13491755-13527498	10	13491755	13527498	-	46	exon	ENSSSCG00000010850
10:13516188-13527498	10	13516188	13527498	-	16	exon	ENSSSCG00000010850
10:16560321-16607933	10	16560321	16607933	-	8	exon	AKT3
10:20469603-20492105	10	20469603	20492105	-	7	exon	DENND1B
10:22742781-22748221	10	22742781	22748221	+	5	exon	NR5A2
10:23313239-23321391	10	23313239	23321391	+	4	exon	CAMSAP2
10:24788311-24799565	10	24788311	24799565	-	7	exon	KDM5B
10:24795546-24799565	10	24795546	24799565	-	20	exon	KDM5B
10:25205440-25206443	10	25205440	25206443	+	9	exon	CTSV
10:32800584-32819154	10	32800584	32819154	+	14	exon	UBAP2
10:45992309-46006364	10	45992309	46006364	+	42	exon	MINDY3
10:45992309-46027671	10	45992309	46027671	+	50	exon	MINDY3
10:48911448-48916899	10	48911448	48916899	-	9	exon	ACBD5
10:57126906-57137646	10	57126906	57137646	-	11	intron	PARD3
10:63899363-63912175	10	63899363	63912175	+	11	exon	SFMBT2
10:65563759-65568498	10	65563759	65568498	+	7	exon	AKR1C2
10:68684614-68688441	10	68684614	68688441	+	26	exon	LARP4B
11:4104218-4118265	11	4104218	4118265	+	10	exon	CDK8
11:5766388-5767129	11	5766388	5767129	-	8	exon	FLT1
11:22249417-22250409	11	22249417	22250409	-	4	exon	GPALPP1
11:33313986-33336182	11	33313986	33336182	+	6	exon	TDRD3
11:49307682-49309007	11	49307682	49309007	-	3	exon	MYCBP2
11:68173040-68181097	11	68173040	68181097	+	4	exon	UBAC2
11:68458898-68463198	11	68458898	68463198	+	6	exon	TM9SF2
11:78343010-78352808	11	78343010	78352808	+	3	intergenic_region	n/a
11:78349882-78352808	11	78349882	78352808	+	5	exon	ATP11A
11:78382356-78383968	11	78382356	78383968	+	5	exon	ATP11A
12:580548-585916	12	580548	585916	-	5	exon	FOXK2
12:1492107-1494267	12	1492107	1494267	+	3	exon	SLC38A10
12:5471981-5473179	12	5471981	5473179	+	2	exon	ACOX1
12:11669306-11671052	12	11669306	11671052	-	67	exon	PRKAR1A
12:11892148-11892556	12	11892148	11892556	-	6	exon	AMZ2
12:15287153-15288986	12	15287153	15288986	-	5	exon	MAP3K3
12:16195632-16211961	12	16195632	16211961	-	3	exon	TLK2
12:16209070-16211961	12	16209070	16211961	-	37	exon	TLK2
12:16822210-16829262	12	16822210	16829262	+	10	exon	CDC27
12:27298750-27312593	12	27298750	27312593	-	21	exon	SPAG9
12:36144955-36154292	12	36144955	36154292	+	4	exon	RPS6KB1
12:36150268-36154292	12	36150268	36154292	+	7	exon	RPS6KB1
12:50206420-50213931	12	50206420	50213931	-	4	exon	ANKFY1
12:59273100-59283672	12	59273100	59283672	+	8	intergenic_region	n/a
12:60348042-60376920	12	60348042	60376920	-	29	exon	SLC5A10
12:60370050-60376920	12	60370050	60376920	-	9	exon	SLC5A10
12:60376419-60376920	12	60376419	60376920	-	5	exon	SLC5A10
13:1464115-1467192	13	1464115	1467192	-	4	exon	ATP2C1
13:6930900-6933794	13	6930900	6933794	+	4	exon	RAB5A
13:12556296-12562815	13	12556296	12562815	-	9	exon	TOP2B
13:24074311-24075912	13	24074311	24075912	+	8	exon	RPSA
13:26682837-26686462	13	26682837	26686462	+	9	exon	SNRK
13:30729707-30744517	13	30729707	30744517	-	2	exon	MAP4
13:34882055-34882541	13	34882055	34882541	-	11	exon	NEK4
13:65289860-65330679	13	65289860	65330679	-	3	exon	RAD18
13:68611370-68611602	13	68611370	68611602	-	4	exon	RAF1
13:73237139-73239444	13	73237139	73239444	-	3	exon	CHCHD6
13:82256891-82261474	13	82256891	82261474	+	7	exon	RASA2
13:83159181-83160799	13	83159181	83160799	-	9	exon	XRN1
13:91368437-91378095	13	91368437	91378095	+	4	exon	MED12L
13:94336123-94338366	13	94336123	94338366	-	5	exon	DHX36
13:95698444-95703536	13	95698444	95703536	-	3	exon	SLC33A1
13:108874660-108880840	13	108874660	108880840	-	8	exon	PHC3
13:120778216-120779879	13	120778216	120779879	+	16	exon	ATP11B
13:120998390-121006776	13	120998390	121006776	-	3	exon	MCCC1
13:121576383-121596427	13	121576383	121596427	+	11	exon	KLHL24
13:121798856-121802974	13	121798856	121802974	-	13	exon	PARL
13:129427710-129460167	13	129427710	129460167	-	4	exon	FGF12
13:132986164-133007560	13	132986164	133007560	+	3	exon	DLG1
13:132986164-133023430	13	132986164	133023430	+	18	exon	DLG1
13:133710723-133727006	13	133710723	133727006	+	4	exon	UBXN7
13:134457403-134471156	13	134457403	134471156	+	3	exon	LRCH3
13:134624946-134633963	13	134624946	134633963	+	6	exon	RPL35A,LMLN
13:135736998-135739109	13	135736998	135739109	-	2	exon	ENSSSCG00000030362
13:140731010-140750477	13	140731010	140750477	-	13	exon	TIMMDC1
13:140805618-140817139	13	140805618	140817139	+	6	exon	TMEM39A
13:146058078-146078858	13	146058078	146078858	-	6	exon	GRAMD1C
13:148496646-148534946	13	148496646	148534946	-	21	exon	NECTIN3
13:157615688-157628266	13	157615688	157628266	+	2	exon	SENP7
13:165850549-165891486	13	165850549	165891486	-	5	exon	ARL13B
13:165883078-165891486	13	165883078	165891486	-	2	exon	ARL13B
13:195579179-195579471	13	195579179	195579471	+	39	exon	HUNK
13:195579179-195605287	13	195579179	195605287	+	16	exon	HUNK
13:197054745-197067577	13	197054745	197067577	-	6	exon	TMEM50B
13:197364156-197366251	13	197364156	197366251	+	8	exon	ITSN1
13:200707866-200718953	13	200707866	200718953	+	7	exon	TTC3
13:201043326-201068601	13	201043326	201068601	+	6	intron	DYRK1A
13:202806712-202807630	13	202806712	202807630	-	3	exon	BRWD1
13:202874107-202875571	13	202874107	202875571	-	5	exon	BRWD1
14:6745390-6746054	14	6745390	6746054	+	4	exon	SLC39A14
14:9478895-9480356	14	9478895	9480356	-	29	exon	KCTD9
14:9497312-9498411	14	9497312	9498411	-	10	exon	KCTD9
14:9497312-9505715	14	9497312	9505715	-	21	exon	KCTD9
14:14983402-14992789	14	14983402	14992789	+	14	exon	FDFT1
14:14984501-14992789	14	14984501	14992789	+	3	exon	FDFT1
14:14989270-15001827	14	14989270	15001827	+	2	exon	FDFT1
14:20521354-20522546	14	20521354	20522546	+	2	exon	SH3RF1
14:28350741-28373135	14	28350741	28373135	+	9	exon	SCARB1
14:28358831-28373135	14	28358831	28373135	+	4	exon	SCARB1
14:28362156-28373135	14	28362156	28373135	+	10	exon	SCARB1
14:29281864-29290551	14	29281864	29290551	-	9	exon	ATP6V0A2
14:40502326-40502723	14	40502326	40502723	+	4	exon	RNF10
14:40712179-40715025	14	40712179	40715025	-	12	exon	SPPL3
14:46985143-46993251	14	46985143	46993251	+	5	exon	MTMR3
14:55105293-55105756	14	55105293	55105756	+	35	exon	ERO1B
14:55549471-55553080	14	55549471	55553080	+	9	exon	LYST
14:55770332-55789427	14	55770332	55789427	+	4	exon	B3GALNT2
14:58836339-58840822	14	58836339	58840822	-	2	exon	DISC1
14:60813334-60813820	14	60813334	60813820	-	12	exon	ENSSSCG00000031589
14:63220984-63237347	14	63220984	63237347	-	2	exon	CCDC6
14:71537902-71544709	14	71537902	71544709	-	5	exon	RUFY2
14:72000256-72021445	14	72000256	72021445	+	3	exon	DDX50
14:75895155-75897301	14	75895155	75897301	-	5	exon	P4HA1
14:77415234-77419754	14	77415234	77419754	+	5	exon	KAT6B
14:80294676-80294935	14	80294676	80294935	-	6	exon	DLG5
14:90510793-90511831	14	90510793	90511831	-	6	exon	NCOA4
14:90616436-90618550	14	90616436	90618550	+	10	exon	LOC100522401
14:101141993-101162118	14	101141993	101162118	-	8	exon	LIPA
14:103553553-103564282	14	103553553	103564282	+	5	exon	BTAF1
14:128729497-128730587	14	128729497	128730587	-	16	exon	CACUL1
14:131238819-131262177	14	131238819	131262177	-	2	exon	FGFR2
14:134280157-134282673	14	134280157	134282673	+	18	exon	ZRANB1
15:3913056-3943647	15	3913056	3943647	-	14	intergenic_region	n/a
15:4207163-4211249	15	4207163	4211249	-	7	exon	ACVR2A
15:7751278-7785694	15	7751278	7785694	+	11	intron	GTDC1
15:7782677-7785694	15	7782677	7785694	+	11	exon	GTDC1
15:25128581-25143159	15	25128581	25143159	+	8	exon	MAP3K2
15:25140315-25143159	15	25140315	25143159	+	9	exon	MAP3K2
15:33441214-33441613	15	33441214	33441613	+	5	exon	ENSSSCG00000023419
15:46294098-46315302	15	46294098	46315302	+	22	exon	SNX25
15:48227848-48228856	15	48227848	48228856	+	3	exon	NSD3
15:48381596-48382047	15	48381596	48382047	+	29	exon	STAR
15:54310541-54312703	15	54310541	54312703	+	7	exon	PPP2CB
15:54405977-54411041	15	54405977	54411041	+	4	exon	GSR
15:64771605-64795113	15	64771605	64795113	-	8	exon	ACVR1
15:71385537-71394484	15	71385537	71394484	-	4	exon	COBLL1
15:76166995-76198564	15	76166995	76198564	+	2	exon	UBR3
15:76192264-76198564	15	76192264	76198564	+	5	exon	UBR3
15:76248140-76266620	15	76248140	76266620	+	5	exon	UBR3
15:77203628-77283482	15	77203628	77283482	-	5	exon	TLK1
15:77226317-77283482	15	77226317	77283482	-	12	exon	TLK1
15:88482354-88486742	15	88482354	88486742	-	6	exon	NCKAP1
15:94387078-94390579	15	94387078	94390579	+	7	exon	PMS1
15:104702215-104708823	15	104702215	104708823	-	9	exon	FAM126B
15:106955729-106961095	15	106955729	106961095	-	9	exon	ENSSSCG00000016119
15:109323773-109337071	15	109323773	109337071	-	3	exon	INO80D
15:118320252-118327364	15	118320252	118327364	-	4	exon	PECR
15:126244848-126264510	15	126244848	126264510	-	6	exon	CUL3
15:130875217-130894869	15	130875217	130894869	-	3	exon	TRIP12
15:133924880-133929332	15	133924880	133929332	-	20	exon	USP40
16:18249647-18258513	16	18249647	18258513	+	9	exon	ENSSSCG00000016810
16:18379579-18387297	16	18379579	18387297	-	24	exon	GOLPH3
16:21446906-21451895	16	21446906	21451895	-	5	exon	LMBRD2
16:24175667-24179590	16	24175667	24179590	-	2	exon	RICTOR
16:34798441-34800600	16	34798441	34800600	-	3	exon	SLC38A9
16:34798441-34803686	16	34798441	34803686	-	11	exon	SLC38A9
16:35120233-35127635	16	35120233	35127635	-	4	exon	IL6ST
16:43984409-44011065	16	43984409	44011065	-	6	exon	ADAMTS6
16:44484459-44506007	16	44484459	44506007	+	8	exon	ERBIN
16:50437615-50478728	16	50437615	50478728	-	11	exon	CPEB4
16:55385796-55397890	16	55385796	55397890	-	2	exon	RARS1
16:72920552-72985217	16	72920552	72985217	+	6	exon	SEMA5A
17:11844341-11850285	17	11844341	11850285	+	13	exon	HOOK3
17:13900084-13902833	17	13900084	13902833	-	5	exon	SLC23A2
17:17623991-17630911	17	17623991	17630911	+	8	exon	PLCB1
17:22003313-22023699	17	22003313	22023699	+	8	exon	ISM1
17:44164326-44166273	17	44164326	44166273	-	6	exon	CHD6
17:50914046-50914419	17	50914046	50914419	+	4	exon	DDX27
17:62107961-62114089	17	62107961	62114089	-	6	exon	TCFL5
18:2633093-2661452	18	2633093	2661452	-	3	exon	ENSSSCG00000016417
18:5199558-5212308	18	5199558	5212308	+	4	exon	KMT2C
18:9065917-9084316	18	9065917	9084316	+	4	exon	BRAF
18:9133515-9140672	18	9133515	9140672	-	5	exon	NDUFB2
18:9651790-9652810	18	9651790	9652810	+	4	exon	KDM7A
18:10283699-10300806	18	10283699	10300806	-	23	exon	LOC102162486
18:15347146-15348948	18	15347146	15348948	-	15	intron	EXOC4
18:17859078-17912006	18	17859078	17912006	+	16	intergenic_region	n/a
18:42554763-42590713	18	42554763	42590713	-	6	exon	ZNRF2
18:44885414-44890608	18	44885414	44890608	-	12	exon	TAX1BP1
2:6880349-6881507	2	6880349	6881507	-	2	exon	DPF2
2:28003476-28004151	2	28003476	28004151	-	5	exon	QSER1
2:59261730-59262716	2	59261730	59262716	+	9	exon	FKBP8
2:69564515-69565336	2	69564515	69565336	+	7	exon	DNM2
2:69840324-69841770	2	69840324	69841770	+	5	exon	LDLR
2:69841384-69841770	2	69841384	69841770	+	5	exon	LDLR
2:78364933-78370930	2	78364933	78370930	+	5	exon	MAPK9
2:84678488-84682779	2	84678488	84682779	+	5	exon	ANKDD1B
2:85507179-85518807	2	85507179	85518807	+	19	exon	IQGAP2
2:85594121-85597549	2	85594121	85597549	+	6	exon	IQGAP2
2:85594121-85604438	2	85594121	85604438	+	3	exon	IQGAP2
2:88043811-88070008	2	88043811	88070008	+	8	exon	JMY
2:88057795-88062654	2	88057795	88062654	+	2	exon	JMY
2:88184110-88206327	2	88184110	88206327	-	4	exon	HOMER1
2:88196738-88206327	2	88196738	88206327	-	2	exon	HOMER1
2:89359613-89384364	2	89359613	89384364	+	2	exon	MSH3
2:95657634-95680452	2	95657634	95680452	-	8	intron	TMEM161B
2:105133460-105134798	2	105133460	105134798	-	9	exon	CHD1
2:108613708-108617312	2	108613708	108617312	+	4	exon	PPIP5K2
2:113442089-113466481	2	113442089	113466481	-	7	exon	FBXL17
2:114706886-114710012	2	114706886	114710012	+	10	exon	MAN2A1
2:114706886-114741645	2	114706886	114741645	+	6	exon	MAN2A1
2:116783862-116793088	2	116783862	116793088	-	19	exon	DCP2
2:117419182-117427557	2	117419182	117427557	+	16	exon	EPB41L4A
2:118058168-118060611	2	118058168	118060611	+	11	exon	YTHDC2
2:118773810-118774228	2	118773810	118774228	+	6	exon	KCNN2
2:127080036-127082160	2	127080036	127082160	+	9	exon	CSNK1G3
2:133906135-133922606	2	133906135	133922606	-	14	exon	RAPGEF6
2:135356735-135361038	2	135356735	135361038	+	7	exon	HSPA4
2:137591763-137592492	2	137591763	137592492	-	2	exon	MACROH2A1
2:138308109-138308679	2	138308109	138308679	+	13	exon	SMAD5
3:4177764-4188916	3	4177764	4188916	-	2	exon	RNF216
3:4269795-4279580	3	4269795	4279580	-	7	exon	RNF216
3:4303785-4308978	3	4303785	4308978	-	19	exon	RNF216
3:10962194-10962666	3	10962194	10962666	+	6	exon	BUD23
3:11731299-11733763	3	11731299	11733763	+	11	exon	GTF2I
3:16038897-16078662	3	16038897	16078662	-	2	exon	ENSSSCG00000007733
3:16341633-16344832	3	16341633	16344832	-	3	exon	RABGEF1
3:17773612-17776837	3	17773612	17776837	-	6	intergenic_region	n/a
3:18512814-18513266	3	18512814	18513266	+	5	exon	ATXN2L
3:22810516-22822228	3	22810516	22822228	+	5	exon	COG7
3:26701499-26703165	3	26701499	26703165	+	9	exon	SMG1
3:28903672-28904794	3	28903672	28904794	-	16	exon	ENSSSCG00000036428
3:31250808-31266844	3	31250808	31266844	+	4	exon	GSPT1
3:31358570-31359294	3	31358570	31359294	+	21	exon	ZC3H7A
3:31385093-31406396	3	31385093	31406396	+	3	exon	TXNDC11
3:39466946-39478565	3	39466946	39478565	-	6	exon	PDPK1
3:41997364-42001550	3	41997364	42001550	-	2	exon	IARS1
3:42001403-42012685	3	42001403	42012685	-	7	exon	IARS1
3:42011359-42012685	3	42011359	42012685	-	3	exon	IARS1
3:42881922-42882168	3	42881922	42882168	+	11	exon	FAM120A
3:42881922-42902838	3	42881922	42902838	+	4	exon	FAM120A
3:46142071-46151353	3	46142071	46151353	+	7	exon	MRPS5
3:47619650-47620978	3	47619650	47620978	-	7	exon	LIMS1
3:53270127-53270926	3	53270127	53270926	+	11	exon	TBC1D8
3:72257086-72262713	3	72257086	72262713	+	13	exon	TIA1
3:78013714-78014790	3	78013714	78014790	-	32	exon	UGP2
3:78952890-78971884	3	78952890	78971884	-	5	exon	EHBP1
3:83499674-83534429	3	83499674	83534429	-	4	exon	VRK2
3:87316814-87330087	3	87316814	87330087	+	3	exon	PSME4
3:87328900-87330087	3	87328900	87330087	+	5	exon	PSME4
3:87369571-87371772	3	87369571	87371772	-	2	exon	ERLEC1
3:92761995-92762903	3	92761995	92762903	+	5	exon	FBXO11
3:92761995-92764582	3	92761995	92764582	+	3	exon	FBXO11
3:96249368-96260927	3	96249368	96260927	-	10	exon	PPM1B
3:96487680-96489764	3	96487680	96489764	+	4	exon	LRPPRC
3:103146415-103148195	3	103146415	103148195	+	5	exon	HEATR5B
3:106380539-106403928	3	106380539	106403928	-	4	exon	LTBP1
3:106380539-106443851	3	106380539	106443851	-	24	exon	LTBP1
3:107207592-107229406	3	107207592	107229406	-	7	exon	BIRC6
3:107214187-107229406	3	107214187	107229406	-	9	exon	BIRC6
3:107609926-107613737	3	107609926	107613737	+	8	exon	MEMO1
3:111182457-111200933	3	111182457	111200933	-	4	exon	BABAM2
3:113091745-113131647	3	113091745	113131647	+	24	exon	ASXL2
3:113127816-113131647	3	113127816	113131647	+	12	exon	ASXL2
3:114743498-114755035	3	114743498	114755035	+	3	exon	ATAD2B
3:125943043-125943717	3	125943043	125943717	+	5	exon	NOL10
4:2738960-2760683	4	2738960	2760683	+	3	exon	PTK2
4:14638092-14638411	4	14638092	14638411	+	3	exon	WASHC5
4:14683288-14685886	4	14683288	14685886	-	5	exon	SQLE
4:30808728-30818482	4	30808728	30818482	-	9	exon	OXR1
4:33087513-33153512	4	33087513	33153512	-	39	intergenic_region	n/a
4:34250050-34251517	4	34250050	34251517	+	14	exon	AZIN1
4:34768971-34777538	4	34768971	34777538	+	3	exon	UBR5
4:38086449-38111049	4	38086449	38111049	+	2	exon	STK3
4:38961991-38967502	4	38961991	38967502	-	25	exon	LAPTM4B
4:46897179-46905852	4	46897179	46905852	-	2	exon	OSGIN2
4:50433434-50462793	4	50433434	50462793	-	2	exon	WWP1
4:77612564-77618720	4	77612564	77618720	+	4	exon	RB1CC1
4:80973985-80978012	4	80973985	80978012	+	15	exon	KIFAP3
4:82779059-82785563	4	82779059	82785563	-	9	exon	TIPRL
4:84860816-84861880	4	84860816	84861880	-	8	exon	UCK2
4:85892566-85915590	4	85892566	85915590	-	2	exon	PBX1
4:85901537-85922913	4	85901537	85922913	-	4	exon	PBX1
4:90161231-90163552	4	90161231	90163552	+	4	exon	COPA
4:93744902-93747422	4	93744902	93747422	+	6	exon	CCT3
4:94313136-94324938	4	94313136	94324938	+	6	exon	ASH1L
4:94324418-94324938	4	94324418	94324938	+	6	exon	ASH1L
4:97552286-97576948	4	97552286	97576948	-	10	exon	SNX27
4:98369520-98372553	4	98369520	98372553	+	4	exon	ARNT
4:98422323-98423402	4	98422323	98423402	+	5	exon	CTSS
4:98669435-98676168	4	98669435	98676168	-	9	exon	RPRD2
4:103277505-103288577	4	103277505	103288577	-	12	exon	MAN1A2
4:106122922-106123902	4	106122922	106123902	+	4	exon	TRIM33
4:107843864-107853387	4	107843864	107853387	+	3	exon	ST7L
4:111151356-111151658	4	111151356	111151658	-	2	exon	GPSM2
4:117360110-117381169	4	117360110	117381169	-	8	exon	SLC30A7
4:118062336-118077545	4	118062336	118077545	-	7	exon	MFSD14A
4:122275847-122298199	4	122275847	122298199	-	18	intron	TLCD4
4:123116610-123125471	4	123116610	123125471	+	9	exon	ARHGAP29
4:124520319-124539837	4	124520319	124539837	+	8	exon	EVI5
4:124520319-124566870	4	124520319	124566870	+	11	exon	EVI5
4:129368386-129385680	4	129368386	129385680	-	9	exon	SH3GLB1
5:6010064-6014815	5	6010064	6014815	+	11	exon	ARFGAP3
5:6565453-6566862	5	6565453	6566862	+	2	exon	NDUFA6
5:21267344-21267784	5	21267344	21267784	-	3	exon	DNAJC14
5:29660599-29663091	5	29660599	29663091	+	3	exon	LEMD3
5:30554965-30562524	5	30554965	30562524	+	4	intergenic_region	n/a
5:30878000-30880496	5	30878000	30880496	-	2	exon	GRIP1
5:35632406-35633470	5	35632406	35633470	-	13	exon	ZFC3H1
5:35866143-35877522	5	35866143	35877522	+	5	exon	TBC1D15
5:59877187-59935574	5	59877187	59935574	+	11	exon	DUSP16
5:59915033-59935574	5	59915033	59935574	+	13	exon	DUSP16
5:60241617-60249461	5	60241617	60249461	+	6	exon	LRP6
5:68310430-68329034	5	68310430	68329034	+	11	exon	ERC1
5:68351140-68380700	5	68351140	68380700	+	5	exon	ERC1
5:73372351-73387814	5	73372351	73387814	-	4	exon	GXYLT1
5:73473989-73481454	5	73473989	73481454	-	3	intron	YAF2
5:79426603-79437245	5	79426603	79437245	-	3	exon	WASHC4
5:79664916-79670193	5	79664916	79670193	+	3	exon	SLC41A2
5:100294418-100311221	5	100294418	100311221	-	11	exon	ACSS3
6:9860419-9864561	6	9860419	9864561	-	8	exon	WWOX
6:10089154-10093860	6	10089154	10093860	-	3	exon	VAT1L
6:19130076-19141898	6	19130076	19141898	-	2	exon	PSME3IP1
6:28569464-28571141	6	28569464	28571141	-	4	exon	SLC12A4
6:31388854-31427802	6	31388854	31427802	-	5	exon	FTO
6:34513016-34516600	6	34513016	34516600	+	18	exon	BRD7
6:37127249-37166517	6	37127249	37166517	-	25	exon	PHKB
6:37967643-37968385	6	37967643	37968385	+	3	exon	VPS35
6:47637796-47638219	6	47637796	47638219	-	12	exon	ECH1
6:52971038-52992912	6	52971038	52992912	+	4	exon	SAE1
6:54200798-54201346	6	54200798	54201346	+	13	exon	NUCB1
6:54244674-54245209	6	54244674	54245209	-	2	exon	GYS1
6:69106984-69124265	6	69106984	69124265	-	23	exon	ENSSSCG00000033497
6:75399564-75415003	6	75399564	75415003	-	8	exon	FBXO42
6:80443721-80451792	6	80443721	80451792	+	4	exon	ZBTB40
6:81230087-81236084	6	81230087	81236084	-	3	intron	HNRNPR
6:87615275-87630082	6	87615275	87630082	-	7	exon	PUM1
6:91537803-91540596	6	91537803	91540596	+	4	exon	ZMYM4
6:92155928-92170345	6	92155928	92170345	+	10	exon	AGO1
6:95853280-95853697	6	95853280	95853697	-	2	exon	PPT1
6:98229606-98233063	6	98229606	98233063	-	23	exon	VAPA
6:98742427-98774966	6	98742427	98774966	-	3	exon	ANKRD12
6:100602832-100607627	6	100602832	100607627	-	2	intron	ARHGAP28
6:104058131-104065876	6	104058131	104065876	+	3	exon	METTL4
6:106217223-106217661	6	106217223	106217661	-	11	exon	ROCK1
6:106730357-106737020	6	106730357	106737020	-	3	exon	ESCO1
6:106750398-106771048	6	106750398	106771048	-	5	exon	ESCO1
6:109117107-109141734	6	109117107	109141734	-	4	exon	OSBPL1A
6:109165680-109171834	6	109165680	109171834	-	5	exon	OSBPL1A
6:109193862-109200845	6	109193862	109200845	-	3	exon	OSBPL1A
6:115546277-115574834	6	115546277	115574834	-	14	exon	B4GALT6
6:115954027-115957402	6	115954027	115957402	+	14	exon	RNF138
6:119404113-119425363	6	119404113	119425363	+	6	exon	GALNT1
6:129756751-129764385	6	129756751	129764385	+	3	exon	TTLL7
6:135569387-135570057	6	135569387	135570057	+	10	intergenic_region	n/a
6:149650150-149666969	6	149650150	149666969	-	5	exon	ATG4C
6:153141619-153176886	6	153141619	153176886	-	8	exon	FGGY
6:157293187-157294263	6	157293187	157294263	+	13	exon	USP24
6:157498205-157502337	6	157498205	157502337	+	5	exon	DHCR24
6:158113662-158125574	6	158113662	158125574	-	5	exon	MRPL37
6:158955138-158958815	6	158955138	158958815	+	16	exon	LRP8
6:159254438-159276604	6	159254438	159276604	-	3	exon	SCP2
6:160413189-160415719	6	160413189	160415719	-	3	exon	OSBPL9
6:160413189-160417430	6	160413189	160417430	-	5	exon	OSBPL9
6:161225244-161281707	6	161225244	161281707	+	3	exon	FAF1
6:165903478-165929040	6	165903478	165929040	+	7	exon	TESK2
6:166989367-167000612	6	166989367	167000612	+	32	exon	ERI3
7:28639544-28653086	7	28639544	28653086	+	3	exon	RAB23
7:28649149-28653086	7	28649149	28653086	+	11	exon	RAB23
7:40215305-40222732	7	40215305	40222732	+	22	exon	RUNX2
7:55655839-55658193	7	55655839	55658193	-	3	exon	IDH2
7:56524083-56526919	7	56524083	56526919	-	5	exon	ETFA
7:58112449-58123585	7	58112449	58123585	+	5	exon	PTPN9
7:58868185-58868520	7	58868185	58868520	+	7	exon	EDC3
7:59825467-59829263	7	59825467	59829263	+	5	exon	NPTN
7:60592097-60602546	7	60592097	60602546	+	5	exon	ADPGK
7:67280598-67280955	7	67280598	67280955	-	3	exon	AKAP6
7:68514625-68521235	7	68514625	68521235	+	22	exon	STRN3
7:68514625-68533985	7	68514625	68533985	+	6	exon	STRN3
7:77769110-77771399	7	77769110	77771399	+	24	exon	CHD8
7:80336806-80346071	7	80336806	80346071	+	16	exon	KATNBL1
7:86081593-86087677	7	86081593	86087677	-	15	exon	CHD2
7:86821805-86827149	7	86821805	86827149	-	3	exon	SLCO3A1
7:88150859-88172966	7	88150859	88172966	+	6	exon	AKAP13
7:92728724-92759618	7	92728724	92759618	-	2	exon	DCAF5
7:96347125-96353198	7	96347125	96353198	-	4	exon	ZFYVE1
7:103562502-103608236	7	103562502	103608236	-	3	exon	CEP128
7:110475343-110506262	7	110475343	110506262	+	4	exon	ZC3H14
7:113369841-113371752	7	113369841	113371752	-	15	exon	TC2N
7:117718801-117724022	7	117718801	117724022	+	11	exon	PAPOLA
8:3012369-3014564	8	3012369	3014564	+	2	exon	ABLIM2
8:10406166-10415724	8	10406166	10415724	+	7	exon	CPEB2
8:10406166-10433424	8	10406166	10433424	+	217	exon	CPEB2
8:11712865-11724812	8	11712865	11724812	-	8	exon	LDB2
8:31993513-32030616	8	31993513	32030616	-	12	exon	APBB2
8:39008497-39032833	8	39008497	39032833	+	19	exon	DCUN1D4
8:39008497-39040610	8	39008497	39040610	+	14	exon	DCUN1D4
8:40166606-40170839	8	40166606	40170839	+	3	exon	FIP1L1
8:44556765-44562777	8	44556765	44562777	+	8	intron	GUCY1B1
8:48111300-48159079	8	48111300	48159079	+	11	exon	RAPGEF2
8:70193530-70224123	8	70193530	70224123	+	16	exon	MTHFD2L
8:70193530-70266960	8	70193530	70266960	+	7	exon	MTHFD2L
8:74191879-74202985	8	74191879	74202985	-	3	intron	ENSSSCG00000035654
8:84188605-84189357	8	84188605	84189357	-	4	exon	SMARCA5
8:84198495-84200866	8	84198495	84200866	-	3	exon	SMARCA5
8:86233111-86246280	8	86233111	86246280	+	29	exon	RNF150
8:87643220-87644581	8	87643220	87644581	-	6	exon	NAA15
8:87643220-87657343	8	87643220	87657343	-	2	exon	NAA15
8:101219895-101233355	8	101219895	101233355	-	3	exon	SPATA5
8:115461381-115463477	8	115461381	115463477	-	2	exon	AIMP1
8:125053585-125121806	8	125053585	125121806	-	4	exon	PDLIM5
8:125067992-125092346	8	125067992	125092346	-	9	exon	PDLIM5
8:125067992-125121806	8	125067992	125121806	-	8	exon	PDLIM5
8:125092162-125121806	8	125092162	125121806	-	14	exon	PDLIM5
8:133838809-133841340	8	133838809	133841340	+	2	exon	WDFY3
8:135346369-135351299	8	135346369	135351299	+	5	exon	LIN54
8:135456265-135456777	8	135456265	135456777	+	2	exon	SEC31A
8:136568711-136571455	8	136568711	136571455	+	5	exon	RASGEF1B
8:137747353-137772606	8	137747353	137772606	+	9	exon	ANTXR2
8:138729748-138744340	8	138729748	138744340	-	5	exon	BMP2K
9:6361824-6376708	9	6361824	6376708	+	14	exon	NUP98
9:6387175-6388462	9	6387175	6388462	+	4	exon	NUP98
9:8147104-8158002	9	8147104	8158002	-	8	exon	RAB6A
9:9143068-9149572	9	9143068	9149572	+	7	exon	RNF169
9:10120704-10139416	9	10120704	10139416	+	21	exon	UVRAG
9:10120704-10212507	9	10120704	10212507	+	4	exon	UVRAG
9:10229873-10301245	9	10229873	10301245	+	32	exon	UVRAG
9:10247446-10258500	9	10247446	10258500	+	15	exon	UVRAG
9:12146484-12166226	9	12146484	12166226	-	5	exon	RSF1
9:12162493-12166226	9	12162493	12166226	-	9	exon	RSF1
9:12723325-12723625	9	12723325	12723625	-	3	exon	GAB2
9:20133607-20144395	9	20133607	20144395	+	2	exon	EED
9:20809498-20812474	9	20809498	20812474	+	9	exon	TMEM135
9:27880760-27895820	9	27880760	27895820	-	4	exon	MTMR2
9:32266027-32287538	9	32266027	32287538	+	5	intergenic_region	n/a
9:36495729-36497094	9	36495729	36497094	+	7	exon	CUL5
9:36698685-36715744	9	36698685	36715744	+	3	exon	ATM
9:37048731-37055819	9	37048731	37055819	+	14	exon	DDX10
9:44226341-44227691	9	44226341	44227691	-	4	exon	SIK3
9:45877120-45880176	9	45877120	45880176	+	6	exon	ARCN1
9:65085167-65085907	9	65085167	65085907	-	4	exon	PIK3C2B
9:66405629-66409132	9	66405629	66409132	-	10	exon	NUCKS1
9:73094595-73102060	9	73094595	73102060	+	12	exon	VPS50
9:73094595-73126973	9	73094595	73126973	+	5	exon	VPS50
9:74804078-74824099	9	74804078	74824099	+	9	exon	PPP1R9A
9:86021853-86025117	9	86021853	86025117	+	11	exon	TSPAN13
9:92397525-92397915	9	92397525	92397915	+	3	exon	CCDC126
9:98233585-98235872	9	98233585	98235872	+	2	exon	CACNA2D1
9:103339555-103341373	9	103339555	103341373	-	6	exon	DNAJC2
9:105054994-105061896	9	105054994	105061896	-	2	exon	SRPK2
9:118014576-118028344	9	118014576	118028344	-	11	exon	COP1
9:118014576-118041744	9	118014576	118041744	-	6	exon	COP1
9:118068519-118083148	9	118068519	118083148	-	9	exon	COP1
9:120607167-120612451	9	120607167	120612451	+	4	exon	RALGPS2
9:120907571-120909200	9	120907571	120909200	-	6	exon	ABL2
9:121105770-121107697	9	121105770	121107697	+	3	exon	SOAT1
9:121610724-121631279	9	121610724	121631279	+	5	exon	ENSSSCG00000015531
9:121640085-121648834	9	121640085	121648834	+	4	exon	ENSSSCG00000015531
9:126407565-126438047	9	126407565	126438047	+	14	exon	SWT1
9:127566656-127577646	9	127566656	127577646	+	15	exon	ODR4
9:130372679-130409903	9	130372679	130409903	-	7	exon	RPS6KC1
9:131042755-131046226	9	131042755	131046226	-	9	exon	PPP2R5A
9:131464801-131475251	9	131464801	131475251	+	5	exon	LPGAT1
9:136668813-136711859	9	136668813	136711859	-	10	exon	GRB10
X:666446-685129	X	666446	685129	-	9	exon	PRKX
X:16498488-16513238	X	16498488	16513238	-	25	exon	RPS6KA3
X:46345680-46354249	X	46345680	46354249	-	2	exon	HUWE1
X:57305746-57307466	X	57305746	57307466	+	9	exon	NONO
X:61688015-61691522	X	61688015	61691522	-	7	exon	ATRX
X:98262075-98263484	X	98262075	98263484	-	5	exon	NKAP
