# Supplementary material for: Ovary-derived circular RNAs profile analysis during the onset of puberty in gilts
Source: BMC Genomics. 2021 Jun 15;22:445. doi: 10.1186/s12864-021-07786-w (PMC8204460; doi:10.1186/s12864-021-07786-w)
Supplement: Supplementary file 2 — Additional file 2. List of the KEGG pathways enriched using parental genes of all CircRNAs. [file 12864_2021_7786_MOESM2_ESM.xlsx]

## Sheet: Title page
Ovary-Derived Circular RNAs Profile Analysis During the Onset of Puberty in Gilts
Xiangchun Pan, Wentao Gong, Yingting He, Nian Li, Hao Zhang, Zhe Zhang, Jiaqi Li and Xiaolong Yuan

## Sheet: Additional file 2
Additional file 2. The KEGG pathways enriched using parental genes of all CircRNAs
#Term	Database	ID	Input number	Background number	P-Value	Input
Steroid biosynthesis	KEGG PATHWAY	ssc00100	5	18	0.00068593	SOAT1,FDFT1,LIPA,SQLE,DHCR24
Autophagy - animal	KEGG PATHWAY	ssc04140	12	116	0.000828302	ZFYVE1,ATG4C,MTMR3,RAF1,RPS6KB1,AKT3,HIF1A,SH3GLB1,CTSV,MAPK9,RB1CC1,PPP2CB
Sphingolipid signaling pathway	KEGG PATHWAY	ssc04071	10	94	0.00182173	RAF1,PLCB1,AKT3,PPP2R5A,PLD1,PRKCE,MAPK9,GAB2,ROCK1,PPP2CB
Ubiquitin mediated proteolysis	KEGG PATHWAY	ssc04120	11	114	0.00224288	BIRC6,COP1,SAE1,WWP1,HUWE1,CDC27,CUL5,PIAS1,UBR5,TRIP12,BIRC3
Deadenylation-dependent mRNA decay	Reactome	R-SSC-429914	5	28	0.0037197	EPAN3,DCP2,CNOT11,EDC3,TUT7
Signaling pathways regulating pluripotency of stem cells	KEGG PATHWAY	ssc04550	10	107	0.00431484	ACVR2A,FGFR2,RAF1,FGFR1,AKT3,SMAD4,ACVR1,ENSSSCG00000016850,JAK2,IL6ST
PD-L1 expression and PD-1 checkpoint pathway in cancer	KEGG PATHWAY	ssc05235	8	81	0.00761073	MAP3K3,RAF1,RPS6KB1,AKT3,HIF1A,EML4,JAK2,NFATC3
Pancreatic cancer	KEGG PATHWAY	ssc05212	7	66	0.0086928	RAF1,RPS6KB1,AKT3,SMAD4,ARHGEF6,MAPK9,BRAF
EGFR tyrosine kinase inhibitor resistance	KEGG PATHWAY	ssc01521	7	68	0.0100308	NF1,FGFR2,RAF1,RPS6KB1,AKT3,JAK2,BRAF
Deadenylation of mRNA	Reactome	R-SSC-429947	3	12	0.0111224	EPAN3,CNOT11,TUT7
Endocrine and other factor-regulated calcium reabsorption	KEGG PATHWAY	ssc04961	5	38	0.0116257	AP2A1,AP2A2,ESR1,ATP1A2,PLCB1
MAPK signaling pathway	KEGG PATHWAY	ssc04010	15	233	0.0139112	MAP3K3,MAP3K2,NF1,FGFR2,RPS6KA3,RAF1,FGFR1,RAPGEF2,AKT3,PPM1B,RASA2,NFATC3,MAPK9,BRAF,CACNA2D1
Colorectal cancer	KEGG PATHWAY	ssc05210	7	76	0.0169046	RAF1,RPS6KB1,AKT3,SMAD4,BRAF,MAPK9,MSH3
TGF-beta signaling pathway	KEGG PATHWAY	ssc04350	7	78	0.0190427	ACVR2A,RPS6KB1,SMAD4,NEO1,ROCK1,ACVR1,PPP2CB
Progesterone-mediated oocyte maturation	KEGG PATHWAY	ssc04914	7	80	0.0213633	RPS6KA3,RAF1,AKT3,CDC27,CPEB4,MAPK9,BRAF
Endocrine resistance	KEGG PATHWAY	ssc01522	7	81	0.0225942	ESR1,RAF1,RPS6KB1,ENSSSCG00000018039,AKT3,MAPK9,BRAF
Ras signaling pathway	KEGG PATHWAY	ssc04014	12	191	0.0304266	NF1,FGFR2,RAF1,FGFR1,AKT3,PLD1,ABL2,RASA2,MAPK9,GAB2,EXOC2,AFDN
Long-term depression	KEGG PATHWAY	ssc04730	5	50	0.0308313	RAF1,PLCB1,PPP2CB,BRAF,GUCY1B1
Signaling by Receptor Tyrosine Kinases	Reactome	R-SSC-9006934	8	107	0.0313265	MEMO1,WWP1,AKT3,CUL5,ATP6V0A2,GAB2,ROCK1,GRB10
RET signaling	Reactome	R-SSC-8853659	2	7	0.0316965	GAB2,GRB10
ErbB signaling pathway	KEGG PATHWAY	ssc04012	6	70	0.0346669	RAF1,RPS6KB1,AKT3,ABL2,MAPK9,BRAF
mTOR signaling pathway	KEGG PATHWAY	ssc04150	9	133	0.0389146	RPS6KA3,SLC38A9,RAF1,RPS6KB1,AKT3,RICTOR,GRB10,LRP6,BRAF
Pathways in cancer	KEGG PATHWAY	ssc05200	21	414	0.0406199	AKT3,ESR1,CCDC6,FGFR2,RAF1,RPS6KB1,FGFR1,ARNT,SMAD4,NCOA4,PLCB1,HIF1A,BIRC3,EML4,MSH3,LRP6,MAPK9,ROCK1,IL6ST,BRAF,JAK2
cGMP-PKG signaling pathway	KEGG PATHWAY	ssc04022	9	136	0.04351	GUCY1B1,RAF1,PLCB1,AKT3,ATP1A2,PRKCE,NFATC3,ROCK1,GTF2I
Ion channel transport	Reactome	R-SSC-983712	4	38	0.0445334	ATP6V0A2,WWP1,ATP1A2,SALL4
GnRH signaling pathway	KEGG PATHWAY	ssc04912	6	75	0.0451501	MAP3K3,MAP3K2,RAF1,PLCB1,PLD1,MAPK9
Ion transport by P-type ATPases	Reactome	R-SSC-936837	2	9	0.04643	ATP1A2,SALL4
mRNA decay by 5' to 3' exoribonuclease	Reactome	R-SSC-430039	2	9	0.04643	DCP2,EDC3
Insulin resistance	KEGG PATHWAY	ssc04931	7	96	0.0472288	RPS6KA3,RPS6KB1,AKT3,OGA,GYS1,PRKCE,MAPK9
Fc gamma R-mediated phagocytosis	KEGG PATHWAY	ssc04666	6	76	0.0474591	RAF1,RPS6KB1,AKT3,PLD1,PRKCE,GAB2
