# Supplementary material for: Ovary-derived circular RNAs profile analysis during the onset of puberty in gilts
Source: BMC Genomics. 2021 Jun 15;22:445. doi: 10.1186/s12864-021-07786-w (PMC8204460; doi:10.1186/s12864-021-07786-w)
Supplement: Supplementary file 3 — Additional file 3. List of the key pathways related to the timing of puberty in parental genes of circRNAs. [file 12864_2021_7786_MOESM3_ESM.xlsx]

## Sheet: Title page
Ovary-Derived Circular RNAs Profile Analysis During the Onset of Puberty in Gilts
Xiangchun Pan, Wentao Gong, Yingting He, Nian Li, Hao Zhang, Zhe Zhang, Jiaqi Li and Xiaolong Yuan

## Sheet: Additional file 3
Additional file 3. Key pathways related to the timing of puberty in parental genes of circRNAs
circRNA_id	chr	start	end	strand	circRNA_type	gene_id	Junction_reads
							Pre1	Pre2	Pre3	In1	In2	In3	Post1	Post2	Post3
1:1654692-1663793	1	1654692	1663793	-	exon	AFDN	9	10	5	0	0	0	5	10	5
1:190648253-190654424	1	190648253	190654424	+	exon	HIF1A	0	0	0	2	10	6	0	0	0
10:16560321-16607933	10	16560321	16607933	-	exon	AKT3	0	0	0	0	0	0	2	7	8
10:25205440-25206443	10	25205440	25206443	+	exon	CTSV	0	0	0	0	0	0	14	8	9
12:15287153-15288986	12	15287153	15288986	-	exon	MAP3K3	0	0	0	0	0	0	5	7	5
12:16822210-16829262	12	16822210	16829262	+	exon	CDC27	0	0	0	0	0	0	4	4	10
12:36144955-36154292	12	36144955	36154292	+	exon	RPS6KB1	0	0	0	0	0	0	2	3	4
12:36150268-36154292	12	36150268	36154292	+	exon	RPS6KB1	0	0	0	0	0	0	9	8	7
12:43673069-43691261	12	43673069	43691261	-	exon	NF1	0	0	0	3	4	14	10	25	8
13:110168822-110200698	13	110168822	110200698	-	exon	PLD1	5	2	3	0	0	0	0	0	0
13:68611370-68611602	13	68611370	68611602	-	exon	RAF1	0	0	0	0	0	0	3	4	4
13:82256891-82261474	13	82256891	82261474	+	exon	RASA2	0	0	0	0	0	0	5	4	7
13:82256891-82274534	13	82256891	82274534	+	exon	RASA2	19	12	22	7	59	53	63	98	93
13:82256891-82285635	13	82256891	82285635	+	exon	RASA2	0	0	0	7	29	47	39	80	46
14:101141993-101162118	14	101141993	101162118	-	exon	LIPA	0	0	0	0	0	0	6	6	8
14:131238819-131262177	14	131238819	131262177	-	exon	FGFR2	0	0	0	0	0	0	2	3	2
14:14983402-14992789	14	14983402	14992789	+	exon	FDFT1	0	0	0	0	0	0	11	9	14
14:14984501-14992789	14	14984501	14992789	+	exon	FDFT1	0	0	0	0	0	0	14	5	3
14:14989270-14992789	14	14989270	14992789	+	exon	FDFT1	0	0	0	4	3	14	46	27	41
14:14989270-15001827	14	14989270	15001827	+	exon	FDFT1	0	0	0	0	0	0	2	5	2
14:46985143-46993251	14	46985143	46993251	+	exon	MTMR3	0	0	0	0	0	0	5	2	5
15:25128581-25143159	15	25128581	25143159	+	exon	MAP3K2	0	0	0	0	0	0	18	26	8
15:25140315-25143159	15	25140315	25143159	+	exon	MAP3K2	0	0	0	0	0	0	9	10	9
15:48094739-48096210	15	48094739	48096210	+	exon	FGFR1	0	0	0	2	21	16	7	10	8
16:50437615-50478728	16	50437615	50478728	-	exon	CPEB4	0	0	0	0	0	0	8	7	11
18:9065917-9084316	18	9065917	9084316	+	exon	BRAF	0	0	0	0	0	0	4	5	4
2:78364933-78370930	2	78364933	78370930	+	exon	MAPK9	0	0	0	0	0	0	3	5	5
3:96249368-96260927	3	96249368	96260927	-	exon	PPM1B	0	0	0	0	0	0	7	13	10
4:129368386-129385680	4	129368386	129385680	-	exon	SH3GLB1	0	0	0	0	0	0	11	7	9
4:129378277-129385680	4	129378277	129385680	-	exon	SH3GLB1	14	3	14	5	14	24	27	22	30
4:14683288-14685886	4	14683288	14685886	-	exon	SQLE	0	0	0	0	0	0	4	6	5
4:77612564-77618720	4	77612564	77618720	+	exon	RB1CC1	0	0	0	0	0	0	7	15	4
6:149650150-149666969	6	149650150	149666969	-	exon	ATG4C	0	0	0	0	0	0	12	10	5
6:28711467-28714979	6	28711467	28714979	+	exon	NFATC3	8	6	7	4	8	6	6	4	5
7:229160-252991	7	229160	252991	-	exon	EXOC2	7	9	6	0	0	0	5	10	4
7:96347125-96353198	7	96347125	96353198	-	exon	ZFYVE1	0	0	0	0	0	0	7	8	4
8:48111300-48159079	8	48111300	48159079	+	exon	RAPGEF2	0	0	0	0	0	0	4	7	11
9:120907571-120909200	9	120907571	120909200	-	exon	ABL2	0	0	0	0	0	0	6	13	6
9:121105770-121107697	9	121105770	121107697	+	exon	SOAT1	0	0	0	0	0	0	6	5	3
9:12723325-12723625	9	12723325	12723625	-	exon	GAB2	0	0	0	0	0	0	9	8	3
X:16498488-16513238	X	16498488	16513238	-	exon	RPS6KA3	0	0	0	0	0	0	19	41	25
