# Supplementary material for: Ovary-derived circular RNAs profile analysis during the onset of puberty in gilts
Source: BMC Genomics. 2021 Jun 15;22:445. doi: 10.1186/s12864-021-07786-w (PMC8204460; doi:10.1186/s12864-021-07786-w)
Supplement: Supplementary file 4 — Additional file 4. List of the circRNAs in pubertal genes. [file 12864_2021_7786_MOESM4_ESM.xlsx]

## Sheet: Title page
Ovary-Derived Circular RNAs Profile Analysis During the Onset of Puberty in Gilts
Xiangchun Pan, Wentao Gong, Yingting He, Nian Li, Hao Zhang, Zhe Zhang, Jiaqi Li and Xiaolong Yuan

## Sheet: Additional file 4
Additional file 4. CircRNAs in Pubertal Genes
gene_id	circRNA_id	chr	start	end	strand	circRNA_type	Junction_reads
							Pre1	Pre2	Pre3	In1	In2	In3	Post1	Post2	Post3
ESR1	1:14373232-14374308	1	14373232	14374308	-	intron	5	7	5	0	0	0	0	0	0
	1:14416335-14457143	1	14416335	14457143	-	exon	35	27	48	14	70	98	44	51	28
JAK2	1:216914275-216951002	1	216914275	216951002	-	exon	0	0	0	0	0	0	3	6	5
NF1	12:43673069-43691261	12	43673069	43691261	-	exon	0	0	0	3	4	14	10	25	8
ARNT	4:98369520-98372553	4	98369520	98372553	+	exon	0	0	0	0	0	0	2	2	4
IGF1	\
KISS1	\
Gpr54	\
NKB	\
Mkrn3	\
GnRH	\
