# Supplementary material for: Ovary-derived circular RNAs profile analysis during the onset of puberty in gilts
Source: BMC Genomics. 2021 Jun 15;22:445. doi: 10.1186/s12864-021-07786-w (PMC8204460; doi:10.1186/s12864-021-07786-w)
Supplement: Supplementary file 5 — Additional file 5. List of the alternative splicing in circRNAs. [file 12864_2021_7786_MOESM5_ESM.xlsx]

## Sheet: Title page
Ovary-Derived Circular RNAs Profile Analysis During the Onset of Puberty in Gilts
Xiangchun Pan, Wentao Gong, Yingting He, Nian Li, Hao Zhang, Zhe Zhang, Jiaqi Li and Xiaolong Yuan

## Sheet: Additional file 5
Additional file 5. The alternative splicing in CircRNAs
stage	circRNA_id	alternatively_spliced_exon	AS_type	psi_estimation_without_correction	gene_id	circRNA_type
Pre-puberty	6:166505226-166505778	166505625:166505778	A3SS	0.75	PTCH2	intron
	6:166505226-166505778	166505226:166505778	IR	0.125	PTCH2	intron
In-puberty	6:166505226-166505778	166505625:166505778	A3SS	0.9	PTCH2	intron
Post-puberty	6:166505226-166505778	166505625:166505778	A3SS	/	PTCH2	intron
