# Supplementary material for: Ovary-derived circular RNAs profile analysis during the onset of puberty in gilts
Source: BMC Genomics. 2021 Jun 15;22:445. doi: 10.1186/s12864-021-07786-w (PMC8204460; doi:10.1186/s12864-021-07786-w)
Supplement: Supplementary file 6 — Additional file 6. List of the KEGG pathways enriched using parental genes of stage-specific CircRNAs. [file 12864_2021_7786_MOESM6_ESM.xlsx]

## Sheet: Title page
Ovary-Derived Circular RNAs Profile Analysis During the Onset of Puberty in Gilts
Xiangchun Pan, Wentao Gong, Yingting He, Nian Li, Hao Zhang, Zhe Zhang, Jiaqi Li and Xiaolong Yuan

## Sheet: Additional file 6
Additional file 6. The KEGG pathways enriched using parental genes of stage-specific CircRNAs
stage	#Term	Database	ID	Input number	Background number	P-Value	Gene
Pre-puberty	Ether lipid metabolism	KEGG PATHWAY	ssc00565	2	36	0.00712661	PLD1,SELENOI
	NOD-like receptor signaling pathway	KEGG PATHWAY	ssc04621	3	116	0.00732452	BIRC3,ERBIN,ANTXR2
	Endocrine and other factor-regulated calcium reabsorption	KEGG PATHWAY	ssc04961	2	38	0.00787369	ESR1,ATP1A4
	Phosphonate and phosphinate metabolism	KEGG PATHWAY	ssc00440	1	5	0.0198924	SELENOI
	Platinum drug resistance	KEGG PATHWAY	ssc01524	2	63	0.0199145	BIRC3,TOP2A
	Glycerophospholipid metabolism	KEGG PATHWAY	ssc00564	2	74	0.0266613	PLD1,SELENOI
	Aldosterone synthesis and secretion	KEGG PATHWAY	ssc04925	2	75	0.0273147	ATP1A4,PRKCE
	Fc gamma R-mediated phagocytosis	KEGG PATHWAY	ssc04666	2	76	0.0279746	PLD1,PRKCE
	Sphingolipid signaling pathway	KEGG PATHWAY	ssc04071	2	94	0.0409035	PLD1,PRKCE
	Non-homologous end-joining	KEGG PATHWAY	ssc03450	1	14	0.0490063	XRCC5
In-puberty	PD-L1 expression and PD-1 checkpoint pathway in cancer	KEGG PATHWAY	ssc05235	2	81	0.0124635	HIF1A,EML4
Post-puberty	Autophagy - animal	KEGG PATHWAY	ssc04140	11	116	3.78086e-05	ZFYVE1,ATG4C,MTMR3,RAF1,RPS6KB1,AKT3,SH3GLB1,CTSV,MAPK9,RB1CC1,PPP2CB
	Steroid biosynthesis	KEGG PATHWAY	ssc00100	5	18	6.80869e-05	SOAT1,FDFT1,LIPA,SQLE,DHCR24
	Ubiquitin mediated proteolysis	KEGG PATHWAY	ssc04120	9	114	0.00067167	BIRC6,COP1,SAE1,WWP1,HUWE1,CDC27,CUL5,UBR5,TRIP12
	Sphingolipid signaling pathway	KEGG PATHWAY	ssc04071	8	94	0.000843187	RAF1,PLCB1,AKT3,PPP2R5A,MAPK9,GAB2,ROCK1,PPP2CB
	Colorectal cancer	KEGG PATHWAY	ssc05210	7	76	0.00115634	RAF1,RPS6KB1,AKT3,SMAD4,MSH3,MAPK9,BRAF
	Progesterone-mediated oocyte maturation	KEGG PATHWAY	ssc04914	7	80	0.00152381	RPS6KA3,RAF1,AKT3,CDC27,CPEB4,MAPK9,BRAF
	Signaling pathways regulating pluripotency of stem cells	KEGG PATHWAY	ssc04550	8	107	0.00183159	ACVR2A,FGFR2,RAF1,AKT3,SMAD4,ACVR1,JAK2,IL6ST
	mTOR signaling pathway	KEGG PATHWAY	ssc04150	9	133	0.00185199	RPS6KA3,SLC38A9,RAF1,RPS6KB1,AKT3,RICTOR,GRB10,LRP6,BRAF
	Pancreatic cancer	KEGG PATHWAY	ssc05212	6	66	0.00275041	RAF1,RPS6KB1,AKT3,SMAD4,MAPK9,BRAF
	MAPK signaling pathway	KEGG PATHWAY	ssc04010	12	233	0.00314183	MAP3K3,MAP3K2,CACNA2D1,FGFR2,RPS6KA3,RAF1,RAPGEF2,AKT3,PPM1B,RASA2,MAPK9,BRAF
	EGFR tyrosine kinase inhibitor resistance	KEGG PATHWAY	ssc01521	6	68	0.00315769	FGFR2,RAF1,RPS6KB1,AKT3,JAK2,BRAF
	ErbB signaling pathway	KEGG PATHWAY	ssc04012	6	70	0.00360836	RAF1,RPS6KB1,AKT3,ABL2,MAPK9,BRAF
	Long-term depression	KEGG PATHWAY	ssc04730	5	50	0.00424052	RAF1,PLCB1,BRAF,PPP2CB,GUCY1B1
	TGF-beta signaling pathway	KEGG PATHWAY	ssc04350	6	78	0.00589958	ACVR2A,RPS6KB1,SMAD4,ROCK1,ACVR1,PPP2CB
	Chronic myeloid leukemia	KEGG PATHWAY	ssc05220	5	60	0.00860783	RAF1,GAB2,AKT3,SMAD4,BRAF
	Pathways in cancer	KEGG PATHWAY	ssc05200	16	414	0.0102533	CCDC6,FGFR2,RAF1,RPS6KB1,PLCB1,AKT3,SMAD4,NCOA4,ARNT,JAK2,LRP6,MAPK9,ROCK1,IL6ST,BRAF,MSH3
	Cholesterol metabolism	KEGG PATHWAY	ssc04979	4	40	0.0103549	ABCA1,SCARB1,LIPA,SOAT1
	mRNA surveillance pathway	KEGG PATHWAY	ssc03015	5	65	0.0116657	HBS1L,PAPOLA,GSPT1,PPP2CB,PPP2R5A
	Insulin signaling pathway	KEGG PATHWAY	ssc04910	7	120	0.0121233	PRKAR1A,RAF1,RPS6KB1,AKT3,GYS1,MAPK9,BRAF
	RET signaling	Reactome	R-SSC-8853659	2	7	0.0124168	GAB2,GRB10
	Gastric cancer	KEGG PATHWAY	ssc05226	7	122	0.0131276	FGFR2,RAF1,RPS6KB1,AKT3,SMAD4,LRP6,BRAF
	mRNA decay by 5' to 3' exoribonuclease	Reactome	R-SSC-430039	2	9	0.0184901	DCP2,EDC3
	Neurotrophin signaling pathway	KEGG PATHWAY	ssc04722	6	103	0.0197192	MAP3K3,RPS6KA3,RAF1,AKT3,MAPK9,BRAF
	GnRH signaling pathway	KEGG PATHWAY	ssc04912	5	75	0.0198344	RAF1,MAP3K2,PLCB1,MAP3K3,MAPK9
	Hepatocellular carcinoma	KEGG PATHWAY	ssc05225	7	135	0.0211551	RAF1,RPS6KB1,AKT3,SMAD4,BRD7,LRP6,BRAF
	Thyroid cancer	KEGG PATHWAY	ssc05216	3	29	0.0238703	CCDC6,BRAF,NCOA4
	mTORC1-mediated signalling	Reactome	R-SSC-166208	2	11	0.025561	RPS6KB1,SLC38A9
	Starch and sucrose metabolism	KEGG PATHWAY	ssc00500	3	30	0.0258886	GYS1,GANC,UGP2
	PD-L1 expression and PD-1 checkpoint pathway in cancer	KEGG PATHWAY	ssc05235	5	81	0.026185	RAF1,RPS6KB1,MAP3K3,AKT3,JAK2
	Endocrine resistance	KEGG PATHWAY	ssc01522	5	81	0.026185	RAF1,RPS6KB1,MAPK9,AKT3,BRAF
	Tight junction	KEGG PATHWAY	ssc04530	7	143	0.0275149	HSPA4,RAPGEF2,RAPGEF6,MAPK9,DLG1,ROCK1,PPP2CB
	Long-term potentiation	KEGG PATHWAY	ssc04720	4	55	0.0277206	RAF1,RPS6KA3,PLCB1,BRAF
	Acute myeloid leukemia	KEGG PATHWAY	ssc05221	4	56	0.029261	RAF1,RPS6KB1,AKT3,BRAF
	mTOR signalling	Reactome	R-SSC-165159	2	12	0.0294436	RPS6KB1,SLC38A9
	Cholesterol biosynthesis	Reactome	R-SSC-191273	2	12	0.0294436	SQLE,DHCR24
	Fc epsilon RI signaling pathway	KEGG PATHWAY	ssc04664	4	57	0.0308512	RAF1,GAB2,AKT3,MAPK9
	FoxO signaling pathway	KEGG PATHWAY	ssc04068	6	116	0.0320396	RAF1,AKT3,SMAD4,HOMER1,MAPK9,BRAF
	AGE-RAGE signaling pathway in diabetic complications	KEGG PATHWAY	ssc04933	5	86	0.0323692	MAPK9,PLCB1,AKT3,JAK2,SMAD4
	Signaling by SCF-KIT	Reactome	R-SSC-1433557	2	13	0.033544	GAB2,GRB10
	Renal cell carcinoma	KEGG PATHWAY	ssc05211	4	59	0.0341819	RAF1,ARNT,AKT3,BRAF
	Prolactin signaling pathway	KEGG PATHWAY	ssc04917	4	60	0.0359226	RAF1,MAPK9,AKT3,JAK2
	Phosphatidylinositol signaling system	KEGG PATHWAY	ssc04070	5	89	0.0364821	PIK3C2B,PLCB1,MTMR3,MTMR2,PPIP5K2
	Signaling by ERBB2	Reactome	R-SSC-1227986	2	14	0.0378522	MEMO1,CUL5
	Regulation of PTEN gene transcription	Reactome	R-SSC-8943724	2	15	0.0423588	EED,SLC38A9
	Insulin resistance	KEGG PATHWAY	ssc04931	5	96	0.0472814	MAPK9,GYS1,RPS6KA3,AKT3,RPS6KB1
	Oocyte meiosis	KEGG PATHWAY	ssc04114	5	96	0.0472814	RPS6KA3,CPEB4,CDC27,PPP2CB,PPP2R5A
	Vascular smooth muscle contraction	KEGG PATHWAY	ssc04270	5	97	0.0489631	RAF1,PLCB1,ROCK1,BRAF,GUCY1B1
	Dopaminergic synapse	KEGG PATHWAY	ssc04728	5	97	0.0489631	MAPK9,PLCB1,AKT3,PPP2CB,PPP2R5A
