# Supplementary material for: Ovary-derived circular RNAs profile analysis during the onset of puberty in gilts
Source: BMC Genomics. 2021 Jun 15;22:445. doi: 10.1186/s12864-021-07786-w (PMC8204460; doi:10.1186/s12864-021-07786-w)
Supplement: Supplementary file 7 — Additional file 7. List of the parental genes that are capable of producing stage-specific and non-specific circRNAs. [file 12864_2021_7786_MOESM7_ESM.xlsx]

## Sheet: Title page
Ovary-Derived Circular RNAs Profile Analysis During the Onset of Puberty in Gilts
Xiangchun Pan, Wentao Gong, Yingting He, Nian Li, Hao Zhang, Zhe Zhang, Jiaqi Li and Xiaolong Yuan

## Sheet: Additional file 7
Additional file 7. Parental Genes That Are Capable Of Producing Stage-specific And Non-specific CircRNAs
circRNA_id	chr	start	end	strand	circRNA_type	stage-specific or non-specific	parental gene
1:100589850-100603238	1	100589850	100603238	+	exon	post-specific	SMAD4
1:100589850-100613174	1	100589850	100613174	+	exon	non-specific
1:103718639-103738168	1	103718639	103738168	-	intron	post-specific	MBD2
1:107763496-107763896	1	107763496	107763896	+	exon	post-specific	CSNK1G1
1:108482616-108486823	1	108482616	108486823	-	exon	non-specific	USP3
1:112996635-113013582	1	112996635	113013582	-	exon	post-specific	RNF111
1:113128000-113128579	1	113128000	113128579	+	exon	non-specific	SLTM
1:114510778-114525646	1	114510778	114525646	-	exon	post-specific	CGNL1
1:115553445-115579538	1	115553445	115579538	-	exon	post-specific	TEX9
1:119735151-119740313	1	119735151	119740313	-	exon	non-specific	MAPK6
1:119738115-119740313	1	119738115	119740313	-	exon	pre-specific
1:121217326-121230821	1	121217326	121230821	+	exon	non-specific	TRPM7
1:122494128-122514658	1	122494128	122514658	-	exon	post-specific	GALK2
1:126674492-126678967	1	126674492	126678967	-	exon	post-specific	SORD
1:127195769-127196307	1	127195769	127196307	-	exon	post-specific	GOLM2
1:127746552-127748761	1	127746552	127748761	+	exon	post-specific	MFAP1
1:128003103-128008819	1	128003103	128008819	+	exon	post-specific	TP53BP1
1:129062737-129078630	1	129062737	129078630	-	exon	post-specific	GANC
1:130233523-130242062	1	130233523	130242062	+	exon	post-specific	INO80
1:130255152-130256849	1	130255152	130256849	+	exon	post-specific
1:130268080-130275035	1	130268080	130275035	+	exon	post-specific
1:131326820-131340853	1	131326820	131340853	-	exon	post-specific	EIF2AK4
1:132924804-132963031	1	132924804	132963031	-	exon	post-specific	SPRED1
1:137638041-137638586	1	137638041	137638586	-	exon	non-specific	IGF1R
1:14373232-14374308	1	14373232	14374308	-	intron	pre-specific	ESR1
1:14416335-14457143	1	14416335	14457143	-	exon	non-specific
1:146142261-146194348	1	146142261	146194348	-	exon	post-specific	ATP9B
1:14717658-14717914	1	14717658	14717914	-	exon	post-specific	CCDC170
1:149478221-149488620	1	149478221	149488620	-	exon	in-specific	ZNF407
1:161909790-161924707	1	161909790	161924707	-	exon	non-specific	ZNF532
1:163477441-163481032	1	163477441	163481032	-	exon	post-specific	DPP8
1:16368499-16374414	1	16368499	16374414	-	exon	post-specific	GINM1
1:166033284-166037819	1	166033284	166037819	+	exon	non-specific	PIAS1
1:175412141-175432656	1	175412141	175432656	-	exon	pre-specific	MIS18BP1
1:182340847-182341116	1	182340847	182341116	+	exon	post-specific	PSMC6
1:182688834-182720865	1	182688834	182720865	-	exon	post-specific	DDHD1
1:182698437-182720865	1	182698437	182720865	-	exon	post-specific
1:184914188-184920865	1	184914188	184920865	+	exon	post-specific	KTN1
1:189746194-189769062	1	189746194	189769062	+	exon	post-specific	MNAT1
1:189757487-189769062	1	189757487	189769062	+	exon	pre-specific
1:189763515-189809078	1	189763515	189809078	+	exon	pre-specific
1:190648253-190654424	1	190648253	190654424	+	exon	in-specific	HIF1A
1:200899063-200922046	1	200899063	200922046	-	exon	post-specific	MTAP
1:205515399-205527866	1	205515399	205527866	-	exon	non-specific	CNTLN
1:20908952-20913116	1	20908952	20913116	-	exon	pre-specific	UTRN
1:215371012-215389275	1	215371012	215389275	-	exon	post-specific	KDM4C
1:216148995-216177064	1	216148995	216177064	+	exon	non-specific	KIAA2026
1:216914275-216951002	1	216914275	216951002	-	exon	post-specific	JAK2
1:219010541-219028462	1	219010541	219028462	+	exon	post-specific	PUM3
1:225154199-225159215	1	225154199	225159215	-	exon	in-specific	ABHD17B
1:228980934-229026540	1	228980934	229026540	+	exon	post-specific	PCSK5
1:230672892-230676025	1	230672892	230676025	-	exon	post-specific	GNAQ
1:236043218-236061313	1	236043218	236061313	+	exon	post-specific	UNC13B
1:241979932-241998014	1	241979932	241998014	+	exon	non-specific	INVS
1:241979932-242018942	1	241979932	242018942	+	exon	post-specific
1:242082919-242094108	1	242082919	242094108	-	exon	post-specific	TEX10
1:242111791-242113126	1	242111791	242113126	-	exon	post-specific
1:242111791-242116331	1	242111791	242116331	-	exon	non-specific
1:242242621-242259806	1	242242621	242259806	+	exon	post-specific	MSANTD3-TMEFF1
1:242242621-242280710	1	242242621	242280710	+	exon	pre-specific
1:246238089-246243861	1	246238089	246243861	-	exon	post-specific	ABCA1
1:252271582-252280307	1	252271582	252280307	-	exon	post-specific	ECPAS
1:253012174-253014268	1	253012174	253014268	-	exon	non-specific	PTBP3
1:253012174-253056412	1	253012174	253056412	-	exon	post-specific
1:263873074-263940366	1	263873074	263940366	+	exon	non-specific	RABGAP1
1:263932775-263940366	1	263932775	263940366	+	exon	non-specific
1:266296454-266312704	1	266296454	266312704	-	exon	non-specific	MAPKAP1
1:266981815-266999838	1	266981815	266999838	+	exon	non-specific	MVB12B
1:270112842-270131332	1	270112842	270131332	-	exon	post-specific	FNBP1
1:29027848-29042644	1	29027848	29042644	+	exon	post-specific	HBS1L
1:45173524-45175282	1	45173524	45175282	+	exon	in-specific	PTP4A1
1:45173524-45177436	1	45173524	45177436	+	exon	post-specific
1:4775755-4843415	1	4775755	4843415	-	exon	pre-specific	QKI
1:50832070-50857783	1	50832070	50857783	+	exon	post-specific	SMAP1
1:54576238-54576836	1	54576238	54576836	-	exon	in-specific	SYNCRIP
1:55666252-55669095	1	55666252	55669095	+	exon	non-specific	ZNF292
1:641934-653683	1	641934	653683	+	exon	pre-specific	WDR27
1:75718076-75739270	1	75718076	75739270	+	exon	post-specific	FIG4
1:76649382-76723195	1	76649382	76723195	-	exon	post-specific	CDK19
1:82875117-82891579	1	82875117	82891579	+	exon	post-specific	ME1
1:85926481-85964180	1	85926481	85964180	-	exon	post-specific	BCKDHB
1:87134227-87153004	1	87134227	87153004	+	exon	post-specific	PHIP
1:9191141-9195425	1	9191141	9195425	-	exon	post-specific	SNX9
10:10038504-10073030	10	10038504	10073030	+	exon	in-specific	MARK1
10:11603222-11654794	10	11603222	11654794	+	exon	post-specific	DISP1
10:12738033-12744135	10	12738033	12744135	-	exon	post-specific	WDR26
10:13491755-13527498	10	13491755	13527498	-	exon	post-specific	ENSSSCG00000010850
10:13516188-13527498	10	13516188	13527498	-	exon	post-specific
10:14786194-14794270	10	14786194	14794270	-	exon	in-specific	CDC42BPA
10:16560321-16607933	10	16560321	16607933	-	exon	post-specific	AKT3
10:19074731-19075159	10	19074731	19075159	+	exon	in-specific	CNST
10:20469603-20492105	10	20469603	20492105	-	exon	post-specific	DENND1B
10:22742781-22748221	10	22742781	22748221	+	exon	post-specific	NR5A2
10:23313239-23321391	10	23313239	23321391	+	exon	post-specific	CAMSAP2
10:24788311-24799565	10	24788311	24799565	-	exon	post-specific	KDM5B
10:24795546-24799565	10	24795546	24799565	-	exon	post-specific
10:25205440-25206443	10	25205440	25206443	+	exon	post-specific	CTSV
10:29037750-29038934	10	29037750	29038934	+	exon	non-specific	TUT7
10:32800584-32819154	10	32800584	32819154	+	exon	post-specific	UBAP2
10:42063516-42079536	10	42063516	42079536	+	intergenic_region	non-specific	n/a
10:42063516-42147610	10	42063516	42147610	+	intergenic_region	non-specific	n/a
10:42468077-42490463	10	42468077	42490463	-	exon	pre-specific	ARHGAP12
10:45992309-46006364	10	45992309	46006364	+	exon	post-specific	MINDY3
10:45992309-46027671	10	45992309	46027671	+	exon	post-specific
10:48911448-48916899	10	48911448	48916899	-	exon	post-specific	ACBD5
10:53169687-53202893	10	53169687	53202893	-	exon	non-specific	MLLT10
10:53197803-53202893	10	53197803	53202893	-	exon	non-specific
10:57126906-57137646	10	57126906	57137646	-	intron	post-specific	PARD3
10:63899363-63912175	10	63899363	63912175	+	exon	post-specific	SFMBT2
10:65563759-65568498	10	65563759	65568498	+	exon	post-specific	AKR1C2
10:68684614-68688441	10	68684614	68688441	+	exon	post-specific	LARP4B
10:69201376-69235186	10	69201376	69235186	-	exon	non-specific	ZMYND11
10:8265577-8271193	10	8265577	8271193	+	exon	non-specific	RRP15
11:1141224-1141776	11	1141224	1141776	-	exon	non-specific	XPO4
11:21789455-21805764	11	21789455	21805764	-	exon	pre-specific	COG3
11:22249417-22250409	11	22249417	22250409	-	exon	post-specific	GPALPP1
11:25749779-25761445	11	25749779	25761445	-	exon	in-specific	WBP4
11:25755742-25761445	11	25755742	25761445	-	exon	in-specific
11:33313986-33336182	11	33313986	33336182	+	exon	post-specific	TDRD3
11:4104218-4118265	11	4104218	4118265	+	exon	post-specific	CDK8
11:4338231-4345913	11	4338231	4345913	+	exon	non-specific	WASF3
11:49307682-49309007	11	49307682	49309007	-	exon	post-specific	MYCBP2
11:50762620-50773425	11	50762620	50773425	-	exon	non-specific	OBI1
11:51531489-51534900	11	51531489	51534900	+	exon	in-specific	NDFIP2
11:5503065-5507316	11	5503065	5507316	+	exon	non-specific	PAN3
11:5503065-5546751	11	5503065	5546751	+	exon	non-specific
11:543480-562934	11	543480	562934	-	exon	non-specific	PSPC1
11:552302-562934	11	552302	562934	-	exon	non-specific
11:5766388-5767129	11	5766388	5767129	-	exon	post-specific	FLT1
11:68173040-68181097	11	68173040	68181097	+	exon	post-specific	UBAC2
11:68458898-68463198	11	68458898	68463198	+	exon	post-specific	TM9SF2
11:78343010-78352808	11	78343010	78352808	+	intergenic_region	post-specific	n/a
11:78349882-78352808	11	78349882	78352808	+	exon	post-specific	ATP11A
11:78382356-78383968	11	78382356	78383968	+	exon	post-specific
12:11669306-11671052	12	11669306	11671052	-	exon	post-specific	PRKAR1A
12:11669306-11672541	12	11669306	11672541	-	exon	non-specific
12:11892148-11892556	12	11892148	11892556	-	exon	post-specific	AMZ2
12:1492107-1494267	12	1492107	1494267	+	exon	post-specific	SLC38A10
12:15287153-15288986	12	15287153	15288986	-	exon	post-specific	MAP3K3
12:16195632-16211961	12	16195632	16211961	-	exon	post-specific	TLK2
12:16209070-16211961	12	16209070	16211961	-	exon	post-specific
12:16822210-16829262	12	16822210	16829262	+	exon	post-specific	CDC27
12:18552929-18555766	12	18552929	18555766	+	exon	pre-specific	GJC1
12:22012341-22014427	12	22012341	22014427	+	exon	pre-specific	TOP2A
12:27298750-27312593	12	27298750	27312593	-	exon	post-specific	SPAG9
12:32060088-32067455	12	32060088	32067455	+	exon	non-specific	PCTP
12:36144955-36154292	12	36144955	36154292	+	exon	post-specific	RPS6KB1
12:36150268-36154292	12	36150268	36154292	+	exon	post-specific
12:48687199-48712536	12	48687199	48712536	+	exon	in-specific	PAFAH1B1
12:50206420-50213931	12	50206420	50213931	-	exon	post-specific	ANKFY1
12:5471981-5473179	12	5471981	5473179	+	exon	post-specific	ACOX1
12:580548-585916	12	580548	585916	-	exon	post-specific	FOXK2
12:59273100-59283672	12	59273100	59283672	+	intergenic_region	post-specific	n/a
12:59273100-59296987	12	59273100	59296987	+	intergenic_region	non-specific	n/a
12:59319172-59323398	12	59319172	59323398	+	exon	non-specific	ENSSSCG00000018039
12:59541641-59546736	12	59541641	59546736	-	exon	in-specific	SPECC1
12:60348042-60376920	12	60348042	60376920	-	exon	post-specific	SLC5A10
12:60366858-60376920	12	60366858	60376920	-	exon	non-specific
12:60370050-60376920	12	60370050	60376920	-	exon	post-specific
12:60376419-60376920	12	60376419	60376920	-	exon	post-specific
13:108816286-108820326	13	108816286	108820326	-	exon	non-specific	PHC3
13:108816286-108854260	13	108816286	108854260	-	exon	pre-specific
13:108842609-108854260	13	108842609	108854260	-	exon	non-specific
13:108874660-108880840	13	108874660	108880840	-	exon	post-specific
13:110168822-110200698	13	110168822	110200698	-	exon	pre-specific	PLD1
13:120778216-120779879	13	120778216	120779879	+	exon	post-specific	ATP11B
13:120919103-120935351	13	120919103	120935351	-	exon	non-specific	ENSSSCG00000022783
13:120931036-120935351	13	120931036	120935351	-	exon	non-specific
13:120987445-121006776	13	120987445	121006776	-	exon	in-specific	MCCC1
13:120998390-121006776	13	120998390	121006776	-	exon	post-specific
13:121576383-121596427	13	121576383	121596427	+	exon	post-specific	KLHL24
13:121798856-121802974	13	121798856	121802974	-	exon	post-specific	PARL
13:123437550-123447842	13	123437550	123447842	+	exon	pre-specific	SENP2
13:12556296-12562815	13	12556296	12562815	-	exon	post-specific	TOP2B
13:129427710-129460167	13	129427710	129460167	-	exon	post-specific	FGF12
13:131635186-131653366	13	131635186	131653366	-	intergenic_region	pre-specific	n/a
13:132335769-132367470	13	132335769	132367470	-	exon	in-specific	ACAP2
13:132986164-133007560	13	132986164	133007560	+	exon	post-specific	DLG1
13:132986164-133023430	13	132986164	133023430	+	exon	post-specific
13:133710723-133727006	13	133710723	133727006	+	exon	post-specific	UBXN7
13:134457403-134471156	13	134457403	134471156	+	exon	post-specific	LRCH3
13:134624946-134633963	13	134624946	134633963	+	exon	post-specific	RPL35A,LMLN
13:135736998-135739109	13	135736998	135739109	-	exon	post-specific	ENSSSCG00000030362
13:140731010-140750477	13	140731010	140750477	-	exon	post-specific	TIMMDC1
13:140805618-140817139	13	140805618	140817139	+	exon	post-specific	TMEM39A
13:146058078-146078858	13	146058078	146078858	-	exon	post-specific	GRAMD1C
13:1464115-1467192	13	1464115	1467192	-	exon	post-specific	ATP2C1
13:147837956-147839301	13	147837956	147839301	-	exon	non-specific	PHLDB2
13:148496646-148534946	13	148496646	148534946	-	exon	post-specific	NECTIN3
13:151811869-151818699	13	151811869	151818699	-	exon	in-specific	BBX
13:157615688-157628266	13	157615688	157628266	+	exon	post-specific	SENP7
13:165850549-165891486	13	165850549	165891486	-	exon	post-specific	ARL13B
13:165883078-165891486	13	165883078	165891486	-	exon	post-specific
13:189317682-189318261	13	189317682	189318261	+	exon	pre-specific	GABPA
13:195579179-195579471	13	195579179	195579471	+	exon	post-specific	HUNK
13:195579179-195605287	13	195579179	195605287	+	exon	post-specific
13:197054745-197067577	13	197054745	197067577	-	exon	post-specific	TMEM50B
13:197364156-197366251	13	197364156	197366251	+	exon	post-specific	ITSN1
13:200012507-200018021	13	200012507	200018021	+	intron	non-specific	MORC3
13:200707866-200718953	13	200707866	200718953	+	exon	post-specific	TTC3
13:200707866-200731785	13	200707866	200731785	+	exon	non-specific
13:200731731-200759988	13	200731731	200759988	+	exon	in-specific
13:201043326-201068601	13	201043326	201068601	+	intron	post-specific	DYRK1A
13:202806712-202807630	13	202806712	202807630	-	exon	post-specific	BRWD1
13:202874107-202875571	13	202874107	202875571	-	exon	post-specific
13:24074311-24075912	13	24074311	24075912	+	exon	post-specific	RPSA
13:26682837-26686462	13	26682837	26686462	+	exon	post-specific	SNRK
13:30516967-30547685	13	30516967	30547685	-	exon	pre-specific	SMARCC1
13:30729707-30744517	13	30729707	30744517	-	exon	post-specific	MAP4
13:31673546-31676127	13	31673546	31676127	-	exon	non-specific	QRICH1
13:32559768-32563493	13	32559768	32563493	+	exon	in-specific	RBM6
13:34824030-34825924	13	34824030	34825924	+	exon	non-specific	GNL3
13:34882055-34882541	13	34882055	34882541	-	exon	post-specific	NEK4
13:38531389-38545830	13	38531389	38545830	-	exon	non-specific	TASOR
13:38538687-38545830	13	38538687	38545830	-	exon	in-specific
13:65289860-65330679	13	65289860	65330679	-	exon	post-specific	RAD18
13:66493801-66495580	13	66493801	66495580	-	exon	non-specific	SEC13
13:68611370-68611602	13	68611370	68611602	-	exon	post-specific	RAF1
13:6930900-6933794	13	6930900	6933794	+	exon	post-specific	RAB5A
13:73237139-73239444	13	73237139	73239444	-	exon	post-specific	CHCHD6
13:75342684-75362989	13	75342684	75362989	-	exon	pre-specific	RYK
13:75615215-75652667	13	75615215	75652667	+	exon	non-specific	CEP63
13:77068767-77075075	13	77068767	77075075	+	exon	in-specific	PPP2R3A
13:82256891-82261474	13	82256891	82261474	+	exon	post-specific	RASA2
13:82256891-82274534	13	82256891	82274534	+	exon	non-specific
13:83159181-83160799	13	83159181	83160799	-	exon	post-specific	XRN1
13:91368437-91378095	13	91368437	91378095	+	exon	post-specific	MED12L
13:94310914-94312044	13	94310914	94312044	-	exon	in-specific	DHX36
13:94336123-94338366	13	94336123	94338366	-	exon	post-specific
13:95698444-95703536	13	95698444	95703536	-	exon	post-specific	SLC33A1
13:97912254-97913066	13	97912254	97913066	+	exon	non-specific	RSRC1
13:97912254-97995384	13	97912254	97995384	+	exon	non-specific
14:101141993-101162118	14	101141993	101162118	-	exon	post-specific	LIPA
14:103551372-103569632	14	103551372	103569632	+	exon	in-specific	BTAF1
14:103553553-103564282	14	103553553	103564282	+	exon	post-specific
14:104064308-104070594	14	104064308	104070594	-	exon	non-specific	IDE
14:121316588-121320413	14	121316588	121320413	+	exon	non-specific	PDCD4
14:125707566-125716203	14	125707566	125716203	+	exon	non-specific	ATRNL1
14:128729497-128730587	14	128729497	128730587	-	exon	post-specific	CACUL1
14:131238819-131262177	14	131238819	131262177	-	exon	post-specific	FGFR2
14:134280157-134282673	14	134280157	134282673	+	exon	post-specific	ZRANB1
14:14983402-14992789	14	14983402	14992789	+	exon	post-specific	FDFT1
14:14984501-14992789	14	14984501	14992789	+	exon	post-specific
14:14989270-15001827	14	14989270	15001827	+	exon	post-specific
14:20521354-20522546	14	20521354	20522546	+	exon	post-specific	SH3RF1
14:28350741-28373135	14	28350741	28373135	+	exon	post-specific	SCARB1
14:28358831-28373135	14	28358831	28373135	+	exon	post-specific
14:28362156-28373135	14	28362156	28373135	+	exon	post-specific
14:29281864-29290551	14	29281864	29290551	-	exon	post-specific	ATP6V0A2
14:29673474-29684479	14	29673474	29684479	+	exon	in-specific	MPHOSPH9
14:40502326-40502723	14	40502326	40502723	+	exon	post-specific	RNF10
14:40712179-40715025	14	40712179	40715025	-	exon	post-specific	SPPL3
14:45490289-45490796	14	45490289	45490796	-	exon	in-specific	TTC28
14:46985143-46993251	14	46985143	46993251	+	exon	post-specific	MTMR3
14:55105293-55105756	14	55105293	55105756	+	exon	post-specific	ERO1B
14:55549471-55553080	14	55549471	55553080	+	exon	post-specific	LYST
14:55770332-55789427	14	55770332	55789427	+	exon	post-specific	B3GALNT2
14:56073932-56077868	14	56073932	56077868	+	exon	pre-specific	ARID4B
14:58836339-58840822	14	58836339	58840822	-	exon	post-specific	DISC1
14:60813334-60813820	14	60813334	60813820	-	exon	post-specific	ENSSSCG00000031589
14:63220984-63237347	14	63220984	63237347	-	exon	post-specific	CCDC6
14:6745390-6746054	14	6745390	6746054	+	exon	post-specific	SLC39A14
14:71093567-71097952	14	71093567	71097952	+	exon	in-specific	SIRT1
14:71537902-71544709	14	71537902	71544709	-	exon	post-specific	RUFY2
14:71765050-71773116	14	71765050	71773116	+	exon	non-specific	TET1
14:71844195-71853159	14	71844195	71853159	+	exon	non-specific	CCAR1
14:71844195-71857332	14	71844195	71857332	+	exon	non-specific
14:72000256-72021445	14	72000256	72021445	+	exon	post-specific	DDX50
14:75895155-75897301	14	75895155	75897301	-	exon	post-specific	P4HA1
14:77415234-77419754	14	77415234	77419754	+	exon	post-specific	KAT6B
14:80294676-80294935	14	80294676	80294935	-	exon	post-specific	DLG5
14:90510793-90511831	14	90510793	90511831	-	exon	post-specific	NCOA4
14:90616436-90618550	14	90616436	90618550	+	exon	post-specific	LOC100522401
14:9478895-9480356	14	9478895	9480356	-	exon	post-specific	KCTD9
14:9478895-9505715	14	9478895	9505715	-	exon	non-specific
14:9497312-9498411	14	9497312	9498411	-	exon	post-specific
14:9497312-9505715	14	9497312	9505715	-	exon	post-specific
15:104702215-104708823	15	104702215	104708823	-	exon	post-specific	FAM126B
15:105263579-105266463	15	105263579	105266463	-	exon	non-specific	TMEM237
15:106955729-106961095	15	106955729	106961095	-	exon	post-specific	ENSSSCG00000016119
15:109323773-109337071	15	109323773	109337071	-	exon	post-specific	INO80D
15:109436411-109441836	15	109436411	109441836	-	exon	pre-specific	NDUFS1
15:112840121-112896614	15	112840121	112896614	-	exon	non-specific	KANSL1L
15:112869863-112896614	15	112869863	112896614	-	exon	non-specific
15:118320252-118327364	15	118320252	118327364	-	exon	post-specific	PECR
15:118367910-118411610	15	118367910	118411610	+	exon	pre-specific	XRCC5
15:126244848-126264510	15	126244848	126264510	-	exon	post-specific	CUL3
15:130875217-130894869	15	130875217	130894869	-	exon	post-specific	TRIP12
15:133924880-133929332	15	133924880	133929332	-	exon	post-specific	USP40
15:16340141-16342055	15	16340141	16342055	-	exon	non-specific	R3HDM1
15:25128581-25143159	15	25128581	25143159	+	exon	post-specific	MAP3K2
15:25140315-25143159	15	25140315	25143159	+	exon	post-specific
15:33441214-33441613	15	33441214	33441613	+	exon	post-specific	ENSSSCG00000023419
15:3913056-3943647	15	3913056	3943647	-	intergenic_region	post-specific	n/a
15:4207163-4211249	15	4207163	4211249	-	exon	post-specific	ACVR2A
15:46294098-46315302	15	46294098	46315302	+	exon	post-specific	SNX25
15:47017102-47025492	15	47017102	47025492	+	exon	pre-specific	FAM149A
15:48227848-48228856	15	48227848	48228856	+	exon	post-specific	NSD3
15:48381596-48382047	15	48381596	48382047	+	exon	post-specific	STAR
15:54310541-54312703	15	54310541	54312703	+	exon	post-specific	PPP2CB
15:54405977-54411041	15	54405977	54411041	+	exon	post-specific	GSR
15:59562524-59570339	15	59562524	59570339	+	exon	non-specific	WDR33
15:60397513-60403463	15	60397513	60403463	-	exon	in-specific	PRPF40A
15:60405553-60414442	15	60405553	60414442	-	exon	non-specific
15:60407130-60414442	15	60407130	60414442	-	exon	non-specific
15:64771605-64795113	15	64771605	64795113	-	exon	post-specific	ACVR1
15:71137081-71147039	15	71137081	71147039	-	exon	pre-specific	GRB14
15:71385537-71394484	15	71385537	71394484	-	exon	post-specific	COBLL1
15:76166995-76177857	15	76166995	76177857	+	exon	non-specific	UBR3
15:76166995-76198564	15	76166995	76198564	+	exon	post-specific
15:76192264-76198564	15	76192264	76198564	+	exon	post-specific
15:76248140-76266620	15	76248140	76266620	+	exon	post-specific
15:77203628-77283482	15	77203628	77283482	-	exon	post-specific	TLK1
15:77219097-77283482	15	77219097	77283482	-	exon	non-specific
15:77226317-77283482	15	77226317	77283482	-	exon	post-specific
15:77234646-77283482	15	77234646	77283482	-	exon	non-specific
15:7751278-7785694	15	7751278	7785694	+	intron	post-specific	GTDC1
15:7782677-7785694	15	7782677	7785694	+	exon	post-specific
15:88482354-88486742	15	88482354	88486742	-	exon	post-specific	NCKAP1
15:91510898-91514202	15	91510898	91514202	+	exon	pre-specific	ZC3H15
15:94387078-94390579	15	94387078	94390579	+	exon	post-specific	PMS1
16:18249647-18258513	16	18249647	18258513	+	exon	post-specific	ENSSSCG00000016810
16:18379579-18387297	16	18379579	18387297	-	exon	post-specific	GOLPH3
16:19906267-19906628	16	19906267	19906628	-	exon	non-specific	ADAMTS12
16:21446906-21451895	16	21446906	21451895	-	exon	post-specific	LMBRD2
16:23735576-23745763	16	23735576	23745763	-	exon	non-specific	LIFR
16:23740869-23745763	16	23740869	23745763	-	exon	non-specific	LIFR
16:24175667-24179590	16	24175667	24179590	-	exon	post-specific	RICTOR
16:34798441-34800600	16	34798441	34800600	-	exon	post-specific	SLC38A9
16:34798441-34803686	16	34798441	34803686	-	exon	post-specific	SLC38A9
16:35120233-35127635	16	35120233	35127635	-	exon	post-specific	IL6ST
16:40231897-40253338	16	40231897	40253338	+	exon	non-specific	ZSWIM6
16:43984409-44011065	16	43984409	44011065	-	exon	post-specific	ADAMTS6
16:44484459-44506007	16	44484459	44506007	+	exon	post-specific	ERBIN
16:44513270-44525240	16	44513270	44525240	+	exon	non-specific
16:44515801-44525240	16	44515801	44525240	+	exon	pre-specific
16:50437615-50478728	16	50437615	50478728	-	exon	post-specific	CPEB4
16:55385796-55397890	16	55385796	55397890	-	exon	post-specific	RARS1
16:64257835-64266685	16	64257835	64266685	+	exon	non-specific	RNF145
16:69126081-69133446	16	69126081	69133446	+	exon	non-specific	FAM114A2
16:72920552-72985217	16	72920552	72985217	+	exon	post-specific	SEMA5A
17:11844341-11850285	17	11844341	11850285	+	exon	post-specific	HOOK3
17:13008092-13031589	17	13008092	13031589	+	exon	non-specific	PSD3
17:13900084-13902833	17	13900084	13902833	-	exon	post-specific	SLC23A2
17:17623991-17630911	17	17623991	17630911	+	exon	post-specific	PLCB1
17:22003313-22023699	17	22003313	22023699	+	exon	post-specific	ISM1
17:37852424-37854328	17	37852424	37854328	+	exon	non-specific	ITCH
17:44164326-44166273	17	44164326	44166273	-	exon	post-specific	CHD6
17:49753769-49773427	17	49753769	49773427	-	exon	in-specific	SULF2
17:50914046-50914419	17	50914046	50914419	+	exon	post-specific	DDX27
17:53037004-53043217	17	53037004	53043217	-	exon	non-specific	ATP9A
17:62107961-62114089	17	62107961	62114089	-	exon	post-specific	TCFL5
18:10283699-10300806	18	10283699	10300806	-	exon	post-specific	LOC102162486
18:14212354-14226917	18	14212354	14226917	-	exon	in-specific	ENSSSCG00000016529
18:1475203-1481335	18	1475203	1481335	-	exon	non-specific	DNAJB6
18:15347146-15348948	18	15347146	15348948	-	intron	post-specific	EXOC4
18:17598680-17629822	18	17598680	17629822	-	exon	non-specific	MKLN1
18:17859078-17912006	18	17859078	17912006	+	intergenic_region	post-specific	n/a
18:2633093-2661452	18	2633093	2661452	-	exon	post-specific	ENSSSCG00000016417
18:31065678-31102892	18	31065678	31102892	-	exon	in-specific	MDFIC
18:42554763-42590713	18	42554763	42590713	-	exon	post-specific	ZNRF2
18:44885414-44890608	18	44885414	44890608	-	exon	post-specific	TAX1BP1
18:44996263-45011080	18	44996263	45011080	+	exon	non-specific	HIBADH
18:5103837-5109435	18	5103837	5109435	+	exon	non-specific	KMT2C
18:5199558-5212308	18	5199558	5212308	+	exon	post-specific
18:54260019-54270584	18	54260019	54270584	-	exon	non-specific	SUGCT
18:54393586-54404485	18	54393586	54404485	-	exon	non-specific	CDK13
18:9065917-9084316	18	9065917	9084316	+	exon	post-specific	BRAF
18:9133515-9140672	18	9133515	9140672	-	exon	post-specific	NDUFB2
18:9651790-9652810	18	9651790	9652810	+	exon	post-specific	KDM7A
2:102535641-102539766	2	102535641	102539766	-	exon	pre-specific	ELL2
2:105133460-105134798	2	105133460	105134798	-	exon	post-specific	CHD1
2:108613708-108617312	2	108613708	108617312	+	exon	post-specific	PPIP5K2
2:113442089-113466481	2	113442089	113466481	-	exon	post-specific	FBXL17
2:114358053-114371287	2	114358053	114371287	-	intron	pre-specific	PJA2
2:114706886-114710012	2	114706886	114710012	+	exon	post-specific	MAN2A1
2:114706886-114741645	2	114706886	114741645	+	exon	post-specific
2:116783862-116793088	2	116783862	116793088	-	exon	post-specific	DCP2
2:117419182-117427557	2	117419182	117427557	+	exon	post-specific	EPB41L4A
2:118058168-118060611	2	118058168	118060611	+	exon	post-specific	YTHDC2
2:118773810-118774228	2	118773810	118774228	+	exon	post-specific	KCNN2
2:127080036-127082160	2	127080036	127082160	+	exon	post-specific	CSNK1G3
2:133906135-133922606	2	133906135	133922606	-	exon	post-specific	RAPGEF6
2:135356735-135361038	2	135356735	135361038	+	exon	post-specific	HSPA4
2:137591763-137592492	2	137591763	137592492	-	exon	post-specific	MACROH2A1
2:138308109-138308679	2	138308109	138308679	+	exon	post-specific	SMAD5
2:141219340-141220554	2	141219340	141220554	+	exon	non-specific	MATR3
2:141219340-141223721	2	141219340	141223721	+	exon	non-specific
2:147170889-147175048	2	147170889	147175048	-	exon	pre-specific	PRELID2
2:151068704-151069641	2	151068704	151069641	+	exon	non-specific	HMGXB3
2:15322375-15323114	2	15322375	15323114	-	exon	non-specific	MADD,NR1H3
2:17225982-17227421	2	17225982	17227421	-	exon	non-specific	PRDM11
2:28003476-28004151	2	28003476	28004151	-	exon	post-specific	QSER1
2:40910438-40920659	2	40910438	40920659	+	intergenic_region	non-specific	n/a
2:59261730-59262716	2	59261730	59262716	+	exon	post-specific	FKBP8
2:621540-627163	2	621540	627163	+	exon	in-specific	AP2A2
2:62307779-62313757	2	62307779	62313757	+	exon	non-specific	BRD4
2:6880349-6881507	2	6880349	6881507	-	exon	post-specific	DPF2
2:69564515-69565336	2	69564515	69565336	+	exon	post-specific	DNM2
2:69840324-69841770	2	69840324	69841770	+	exon	post-specific	LDLR
2:69841384-69841770	2	69841384	69841770	+	exon	post-specific
2:69853256-69853745	2	69853256	69853745	+	exon	non-specific
2:77379617-77380927	2	77379617	77380927	-	exon	pre-specific	CNN2
2:78364933-78370930	2	78364933	78370930	+	exon	post-specific	MAPK9
2:7917525-7918215	2	7917525	7918215	-	exon	pre-specific	STIP1
2:84678488-84682779	2	84678488	84682779	+	exon	post-specific	ANKDD1B
2:85507179-85518807	2	85507179	85518807	+	exon	post-specific	IQGAP2
2:85594121-85597549	2	85594121	85597549	+	exon	post-specific
2:85594121-85604438	2	85594121	85604438	+	exon	post-specific
2:88043811-88070008	2	88043811	88070008	+	exon	post-specific	JMY
2:88057795-88062654	2	88057795	88062654	+	exon	post-specific
2:88184110-88206327	2	88184110	88206327	-	exon	post-specific	HOMER1
2:88196738-88206327	2	88196738	88206327	-	exon	post-specific
2:89359613-89384364	2	89359613	89384364	+	exon	post-specific	MSH3
2:95657634-95680452	2	95657634	95680452	-	intron	post-specific	TMEM161B
2:95657661-95677798	2	95657661	95677798	-	exon	non-specific
3:101280511-101288212	3	101280511	101288212	+	exon	pre-specific	SOS1
3:103146415-103148195	3	103146415	103148195	+	exon	post-specific	HEATR5B
3:103726106-103727478	3	103726106	103727478	-	exon	pre-specific	CRIM1
3:106380539-106403928	3	106380539	106403928	-	exon	post-specific	LTBP1
3:106380539-106443851	3	106380539	106443851	-	exon	post-specific
3:107207592-107229406	3	107207592	107229406	-	exon	post-specific	BIRC6
3:107214187-107229406	3	107214187	107229406	-	exon	post-specific
3:107609926-107613737	3	107609926	107613737	+	exon	post-specific	MEMO1
3:10962194-10962666	3	10962194	10962666	+	exon	post-specific	BUD23
3:111182457-111200933	3	111182457	111200933	-	exon	post-specific	BABAM2
3:112636837-112653047	3	112636837	112653047	-	exon	pre-specific	SELENOI
3:113091745-113131647	3	113091745	113131647	+	exon	post-specific	ASXL2
3:113127816-113131647	3	113127816	113131647	+	exon	post-specific
3:114743498-114755035	3	114743498	114755035	+	exon	post-specific	ATAD2B
3:114783339-114785114	3	114783339	114785114	+	exon	in-specific
3:11731299-11733763	3	11731299	11733763	+	exon	post-specific	GTF2I
3:122089927-122094251	3	122089927	122094251	+	intron	non-specific	NBAS
3:125943043-125943717	3	125943043	125943717	+	exon	post-specific	NOL10
3:128765569-128776477	3	128765569	128776477	-	exon	pre-specific	RNF144A
3:16038897-16078662	3	16038897	16078662	-	exon	post-specific	ENSSSCG00000007733
3:16341633-16344832	3	16341633	16344832	-	exon	post-specific	RABGEF1
3:17773612-17776837	3	17773612	17776837	-	intergenic_region	post-specific	n/a
3:18512814-18513266	3	18512814	18513266	+	exon	post-specific	ATXN2L
3:22810516-22822228	3	22810516	22822228	+	exon	post-specific	COG7
3:23692700-23704670	3	23692700	23704670	-	exon	non-specific	METTL9
3:26701499-26703165	3	26701499	26703165	+	exon	post-specific	SMG1
3:2814416-2831893	3	2814416	2831893	+	intergenic_region	pre-specific	n/a
3:28903672-28904794	3	28903672	28904794	-	exon	post-specific	ENSSSCG00000036428
3:31250808-31266844	3	31250808	31266844	+	exon	post-specific	GSPT1
3:31358570-31359294	3	31358570	31359294	+	exon	post-specific	ZC3H7A
3:31385093-31406396	3	31385093	31406396	+	exon	post-specific	TXNDC11
3:32569056-32577584	3	32569056	32577584	-	exon	pre-specific	ATF7IP2
3:39466946-39478565	3	39466946	39478565	-	exon	post-specific	PDPK1
3:40456609-40457300	3	40456609	40457300	+	exon	pre-specific	UNKL
3:41997364-42001550	3	41997364	42001550	-	exon	post-specific	IARS1
3:42001403-42012685	3	42001403	42012685	-	exon	post-specific
3:42011359-42012685	3	42011359	42012685	-	exon	post-specific
3:4177764-4188916	3	4177764	4188916	-	exon	post-specific	RNF216
3:4269795-4279580	3	4269795	4279580	-	exon	post-specific
3:42881922-42882168	3	42881922	42882168	+	exon	post-specific	FAM120A
3:42881922-42902838	3	42881922	42902838	+	exon	post-specific
3:4303785-4308978	3	4303785	4308978	-	exon	post-specific	RNF216
3:44102881-44122061	3	44102881	44122061	-	exon	non-specific	ZC3H6
3:44117754-44122061	3	44117754	44122061	-	exon	pre-specific
3:46142071-46151353	3	46142071	46151353	+	exon	post-specific	MRPS5
3:47619650-47620978	3	47619650	47620978	-	exon	post-specific	LIMS1
3:53270127-53270926	3	53270127	53270926	+	exon	post-specific	TBC1D8
3:69288806-69317475	3	69288806	69317475	-	exon	pre-specific	ALMS1
3:72250326-72262713	3	72250326	72262713	+	exon	in-specific	TIA1
3:72257086-72262713	3	72257086	72262713	+	exon	post-specific
3:78013714-78014790	3	78013714	78014790	-	exon	post-specific	UGP2
3:78952890-78971884	3	78952890	78971884	-	exon	post-specific	EHBP1
3:83499674-83534429	3	83499674	83534429	-	exon	post-specific	VRK2
3:87316814-87330087	3	87316814	87330087	+	exon	post-specific	PSME4
3:87328900-87330087	3	87328900	87330087	+	exon	post-specific
3:87369571-87371772	3	87369571	87371772	-	exon	post-specific	ERLEC1
3:92761995-92762903	3	92761995	92762903	+	exon	post-specific	FBXO11
3:92761995-92764582	3	92761995	92764582	+	exon	post-specific
3:94534268-94542205	3	94534268	94542205	-	exon	pre-specific	PRKCE
3:96249368-96260927	3	96249368	96260927	-	exon	post-specific	PPM1B
3:96487680-96489764	3	96487680	96489764	+	exon	post-specific	LRPPRC
3:98047438-98059798	3	98047438	98059798	-	exon	in-specific	EML4
3:98047438-98064327	3	98047438	98064327	-	exon	non-specific
4:103277505-103288577	4	103277505	103288577	-	exon	post-specific	MAN1A2
4:105822618-105823970	4	105822618	105823970	+	exon	non-specific	CSDE1
4:106122922-106123902	4	106122922	106123902	+	exon	post-specific	TRIM33
4:107843864-107853387	4	107843864	107853387	+	exon	post-specific	ST7L
4:111151356-111151658	4	111151356	111151658	-	exon	post-specific	GPSM2
4:117360110-117367392	4	117360110	117367392	-	exon	non-specific	SLC30A7
4:117360110-117381169	4	117360110	117381169	-	exon	post-specific
4:118062336-118077545	4	118062336	118077545	-	exon	post-specific	MFSD14A
4:122275847-122285360	4	122275847	122285360	-	exon	non-specific	TLCD4
4:122275847-122298199	4	122275847	122298199	-	intron	post-specific
4:123116610-123125471	4	123116610	123125471	+	exon	post-specific	ARHGAP29
4:124520319-124539837	4	124520319	124539837	+	exon	post-specific	EVI5
4:124520319-124566870	4	124520319	124566870	+	exon	post-specific
4:129368386-129385680	4	129368386	129385680	-	exon	post-specific	SH3GLB1
4:129378277-129385680	4	129378277	129385680	-	exon	non-specific
4:14638092-14638411	4	14638092	14638411	+	exon	post-specific	WASHC5
4:14683288-14685886	4	14683288	14685886	-	exon	post-specific	SQLE
4:2738960-2760683	4	2738960	2760683	+	exon	post-specific	PTK2
4:29014534-29068902	4	29014534	29068902	-	intergenic_region	in-specific	n/a
4:29038357-29068902	4	29038357	29068902	-	exon	pre-specific	EMC2
4:30775953-30818482	4	30775953	30818482	-	exon	pre-specific	OXR1
4:30808728-30818482	4	30808728	30818482	-	exon	post-specific
4:33087513-33153512	4	33087513	33153512	-	intergenic_region	post-specific	n/a
4:34250050-34251517	4	34250050	34251517	+	exon	post-specific	AZIN1
4:34768971-34777538	4	34768971	34777538	+	exon	post-specific	UBR5
4:36903221-36957899	4	36903221	36957899	+	exon	pre-specific	RGS22
4:38086449-38111049	4	38086449	38111049	+	exon	post-specific	STK3
4:38957345-38967502	4	38957345	38967502	-	exon	non-specific	LAPTM4B
4:38961991-38967502	4	38961991	38967502	-	exon	post-specific
4:40379783-40395305	4	40379783	40395305	+	exon	in-specific	MTERF3
4:42327946-42361848	4	42327946	42361848	+	exon	pre-specific	RAD54B
4:46897179-46905852	4	46897179	46905852	-	exon	post-specific	OSGIN2
4:50433434-50462793	4	50433434	50462793	-	exon	post-specific	WWP1
4:68935650-68958236	4	68935650	68958236	-	exon	non-specific	MTFR1
4:77612564-77618720	4	77612564	77618720	+	exon	post-specific	RB1CC1
4:80973985-80978012	4	80973985	80978012	+	exon	post-specific	KIFAP3
4:82779059-82785563	4	82779059	82785563	-	exon	post-specific	TIPRL
4:84860816-84861880	4	84860816	84861880	-	exon	post-specific	UCK2
4:85892566-85915590	4	85892566	85915590	-	exon	post-specific	PBX1
4:85901537-85922913	4	85901537	85922913	-	exon	post-specific
4:90161231-90163552	4	90161231	90163552	+	exon	post-specific	COPA
4:90365515-90365882	4	90365515	90365882	-	exon	pre-specific	ATP1A2
4:93738637-93747422	4	93738637	93747422	+	exon	non-specific	CCT3
4:93738637-93749340	4	93738637	93749340	+	exon	pre-specific
4:93738637-93750841	4	93738637	93750841	+	exon	non-specific
4:93744902-93747422	4	93744902	93747422	+	exon	post-specific
4:94216682-94220967	4	94216682	94220967	+	exon	non-specific	GON4L
4:94313136-94324938	4	94313136	94324938	+	exon	post-specific	ASH1L
4:94324418-94324938	4	94324418	94324938	+	exon	post-specific
4:97552286-97576948	4	97552286	97576948	-	exon	post-specific	SNX27
4:97566524-97576948	4	97566524	97576948	-	exon	non-specific
4:97796454-97797983	4	97796454	97797983	+	exon	in-specific	POGZ
4:98369520-98372553	4	98369520	98372553	+	exon	post-specific	ARNT
4:98422323-98423402	4	98422323	98423402	+	exon	post-specific	CTSS
4:98669435-98676168	4	98669435	98676168	-	exon	post-specific	RPRD2
5:100294418-100311221	5	100294418	100311221	-	exon	post-specific	ACSS3
5:21267344-21267784	5	21267344	21267784	-	exon	post-specific	DNAJC14
5:22008784-22009750	5	22008784	22009750	-	exon	non-specific	PTGES3
5:2675422-2692132	5	2675422	2692132	-	exon	non-specific	TBC1D22A
5:29660599-29663091	5	29660599	29663091	+	exon	post-specific	LEMD3
5:30554965-30562524	5	30554965	30562524	+	intergenic_region	post-specific	n/a
5:30878000-30880496	5	30878000	30880496	-	exon	post-specific	GRIP1
5:35632406-35633470	5	35632406	35633470	-	exon	post-specific	ZFC3H1
5:35866143-35877522	5	35866143	35877522	+	exon	post-specific	TBC1D15
5:3717600-3729566	5	3717600	3729566	-	exon	non-specific	ATXN10
5:51097637-51112176	5	51097637	51112176	+	exon	pre-specific	C2CD5
5:53633123-53659626	5	53633123	53659626	-	exon	pre-specific	AEBP2
5:58079141-58083307	5	58079141	58083307	-	exon	non-specific	ATF7IP
5:59877187-59935574	5	59877187	59935574	+	exon	post-specific	DUSP16
5:59915033-59935574	5	59915033	59935574	+	exon	post-specific
5:6010064-6014815	5	6010064	6014815	+	exon	post-specific	ARFGAP3
5:60168451-60168844	5	60168451	60168844	+	exon	non-specific	LRP6
5:60241617-60249461	5	60241617	60249461	+	exon	post-specific
5:6565453-6566862	5	6565453	6566862	+	exon	post-specific	NDUFA6
5:67681766-67688990	5	67681766	67688990	-	exon	non-specific	KDM5A
5:68310430-68329034	5	68310430	68329034	+	exon	post-specific	ERC1
5:68351140-68380700	5	68351140	68380700	+	exon	post-specific
5:69698164-69699221	5	69698164	69699221	+	exon	in-specific	CECR2
5:73372351-73387814	5	73372351	73387814	-	exon	post-specific	GXYLT1
5:73473989-73481454	5	73473989	73481454	-	intron	post-specific	YAF2
5:79426603-79437245	5	79426603	79437245	-	exon	post-specific	WASHC4
5:79458763-79460620	5	79458763	79460620	-	exon	non-specific
5:79664916-79670193	5	79664916	79670193	+	exon	post-specific	SLC41A2
5:83270762-83291130	5	83270762	83291130	-	exon	in-specific	ANO4
5:85285642-85286475	5	85285642	85286475	-	exon	non-specific	SLC25A3
5:88253163-88273584	5	88253163	88273584	+	exon	non-specific	NR2C1
5:94479159-94482115	5	94479159	94482115	-	exon	pre-specific	C12orf29
6:100602832-100607627	6	100602832	100607627	-	intron	post-specific	ARHGAP28
6:10089154-10093860	6	10089154	10093860	-	exon	post-specific	VAT1L
6:104058131-104065876	6	104058131	104065876	+	exon	post-specific	METTL4
6:106217223-106217661	6	106217223	106217661	-	exon	post-specific	ROCK1
6:106730357-106737020	6	106730357	106737020	-	exon	post-specific	ESCO1
6:106750398-106771048	6	106750398	106771048	-	exon	post-specific
6:106936502-106978180	6	106936502	106978180	+	exon	non-specific	MIB1
6:106939301-106978180	6	106939301	106978180	+	exon	in-specific
6:109117107-109141734	6	109117107	109141734	-	exon	post-specific	OSBPL1A
6:109117107-109150901	6	109117107	109150901	-	exon	pre-specific
6:109117107-109171834	6	109117107	109171834	-	exon	non-specific
6:109131969-109171834	6	109131969	109171834	-	exon	in-specific
6:109165680-109171834	6	109165680	109171834	-	exon	post-specific
6:109193862-109200845	6	109193862	109200845	-	exon	post-specific
6:110866624-110892394	6	110866624	110892394	+	exon	non-specific	TAF4B
6:115546277-115574834	6	115546277	115574834	-	exon	post-specific	B4GALT6
6:115954027-115957402	6	115954027	115957402	+	exon	post-specific	RNF138
6:119404113-119425363	6	119404113	119425363	+	exon	post-specific	GALNT1
6:120469876-120482663	6	120469876	120482663	+	exon	pre-specific	FHOD3
6:129756751-129764385	6	129756751	129764385	+	exon	post-specific	TTLL7
6:135569387-135570057	6	135569387	135570057	+	intergenic_region	post-specific	n/a
6:135651327-135660627	6	135651327	135660627	+	exon	non-specific	ZZZ3
6:135651327-135660642	6	135651327	135660642	+	intron	pre-specific
6:138964559-138981411	6	138964559	138981411	+	exon	non-specific	LRRIQ3
6:1466441-1472876	6	1466441	1472876	-	intergenic_region	pre-specific	n/a
6:149650150-149666969	6	149650150	149666969	-	exon	post-specific	ATG4C
6:149811360-149885073	6	149811360	149885073	+	exon	pre-specific	DOCK7
6:153141619-153176886	6	153141619	153176886	-	exon	post-specific	FGGY
6:155709580-155724087	6	155709580	155724087	-	exon	non-specific	PRKAA2
6:157293187-157294263	6	157293187	157294263	+	exon	post-specific	USP24
6:157498205-157502337	6	157498205	157502337	+	exon	post-specific	DHCR24
6:158113662-158125574	6	158113662	158125574	-	exon	post-specific	MRPL37
6:158955138-158958815	6	158955138	158958815	+	exon	post-specific	LRP8
6:159254438-159276604	6	159254438	159276604	-	exon	post-specific	SCP2
6:160337788-160367307	6	160337788	160367307	+	exon	pre-specific	NRDC
6:160413189-160415719	6	160413189	160415719	-	exon	post-specific	OSBPL9
6:160413189-160417430	6	160413189	160417430	-	exon	post-specific
6:161225244-161281707	6	161225244	161281707	+	exon	post-specific	FAF1
6:165903478-165929040	6	165903478	165929040	+	exon	post-specific	TESK2
6:166989367-167000612	6	166989367	167000612	+	exon	post-specific	ERI3
6:17352018-17356850	6	17352018	17356850	-	exon	in-specific	NFAT5
6:17352018-17362974	6	17352018	17362974	-	exon	pre-specific
6:18549366-18551182	6	18549366	18551182	-	exon	pre-specific	BBS2
6:19130076-19141898	6	19130076	19141898	-	exon	post-specific	PSME3IP1
6:2564305-2574166	6	2564305	2574166	+	exon	pre-specific	MTHFSD
6:28569464-28571141	6	28569464	28571141	-	exon	post-specific	SLC12A4
6:28711467-28714979	6	28711467	28714979	+	exon	non-specific	NFATC3
6:29344146-29357287	6	29344146	29357287	+	exon	non-specific	NUDT21
6:31388854-31427802	6	31388854	31427802	-	exon	post-specific	FTO
6:34513016-34516600	6	34513016	34516600	+	exon	post-specific	BRD7
6:37127249-37166517	6	37127249	37166517	-	exon	post-specific	PHKB
6:37967643-37968385	6	37967643	37968385	+	exon	post-specific	VPS35
6:3813863-3814709	6	3813863	3814709	+	exon	non-specific	ZDHHC7
6:43867657-43870512	6	43867657	43870512	+	exon	non-specific	LSM14A
6:47637796-47638219	6	47637796	47638219	-	exon	post-specific	ECH1
6:52971038-52992912	6	52971038	52992912	+	exon	post-specific	SAE1
6:54200798-54201346	6	54200798	54201346	+	exon	post-specific	NUCB1
6:54244674-54245209	6	54244674	54245209	-	exon	post-specific	GYS1
6:62642810-62647361	6	62642810	62647361	+	intron	pre-specific	ENSSSCG00000003990
6:69106984-69124265	6	69106984	69124265	-	exon	post-specific
6:75399564-75415003	6	75399564	75415003	-	exon	post-specific	FBXO42
6:80443721-80451792	6	80443721	80451792	+	exon	post-specific	ZBTB40
6:81230087-81236084	6	81230087	81236084	-	intron	post-specific	HNRNPR
6:87615275-87630082	6	87615275	87630082	-	exon	post-specific	PUM1
6:89127456-89131566	6	89127456	89131566	+	exon	non-specific	S100PBP
6:91537803-91540596	6	91537803	91540596	+	exon	post-specific	ZMYM4
6:91566041-91575552	6	91566041	91575552	+	exon	non-specific
6:91593753-91605991	6	91593753	91605991	+	exon	non-specific
6:92155928-92170345	6	92155928	92170345	+	exon	post-specific	AGO1
6:95853280-95853697	6	95853280	95853697	-	exon	post-specific	PPT1
6:98229606-98233063	6	98229606	98233063	-	exon	post-specific	VAPA
6:9860419-9864561	6	9860419	9864561	-	exon	post-specific	WWOX
6:98742427-98761176	6	98742427	98761176	-	exon	pre-specific	ANKRD12
6:98742427-98774966	6	98742427	98774966	-	exon	post-specific
7:103562502-103608236	7	103562502	103608236	-	exon	post-specific	CEP128
7:110475343-110506262	7	110475343	110506262	+	exon	post-specific	ZC3H14
7:113369841-113371752	7	113369841	113371752	-	exon	post-specific	TC2N
7:117718801-117724022	7	117718801	117724022	+	exon	post-specific	PAPOLA
7:13927362-13929874	7	13927362	13929874	-	exon	pre-specific	DEK
7:28639544-28653086	7	28639544	28653086	+	exon	post-specific	RAB23
7:28649149-28653086	7	28649149	28653086	+	exon	post-specific
7:40215305-40222732	7	40215305	40222732	+	exon	post-specific	RUNX2
7:43609181-43618755	7	43609181	43618755	-	exon	pre-specific	MMUT
7:51782208-51792316	7	51782208	51792316	+	exon	non-specific	HDGFL3
7:55655839-55658193	7	55655839	55658193	-	exon	post-specific	IDH2
7:56524083-56526919	7	56524083	56526919	-	exon	post-specific	ETFA
7:58112449-58117178	7	58112449	58117178	+	exon	non-specific	PTPN9
7:58112449-58123585	7	58112449	58123585	+	exon	post-specific
7:58850363-58868520	7	58850363	58868520	+	exon	in-specific	EDC3
7:58868185-58868520	7	58868185	58868520	+	exon	post-specific
7:59825467-59829263	7	59825467	59829263	+	exon	post-specific	NPTN
7:60204435-60224883	7	60204435	60224883	-	exon	pre-specific	NEO1
7:60592097-60602546	7	60592097	60602546	+	exon	post-specific	ADPGK
7:64286782-64287500	7	64286782	64287500	+	exon	non-specific	RALGAPA1
7:65198472-65198799	7	65198472	65198799	+	exon	non-specific	SNX6
7:67280598-67280955	7	67280598	67280955	-	exon	post-specific	AKAP6
7:68514625-68521235	7	68514625	68521235	+	exon	post-specific	STRN3
7:68514625-68533985	7	68514625	68533985	+	exon	post-specific
7:77769110-77771399	7	77769110	77771399	+	exon	post-specific	CHD8
7:80336806-80346071	7	80336806	80346071	+	exon	post-specific	KATNBL1
7:86081593-86087677	7	86081593	86087677	-	exon	post-specific	CHD2
7:86821805-86827149	7	86821805	86827149	-	exon	post-specific	SLCO3A1
7:88150859-88172966	7	88150859	88172966	+	exon	post-specific	AKAP13
7:92728724-92759618	7	92728724	92759618	-	exon	post-specific	DCAF5
7:92778443-92785790	7	92778443	92785790	-	exon	non-specific
7:96347125-96353198	7	96347125	96353198	-	exon	post-specific	ZFYVE1
8:101219895-101233355	8	101219895	101233355	-	exon	post-specific	SPATA5
8:10406166-10415724	8	10406166	10415724	+	exon	post-specific	CPEB2
8:10406166-10433424	8	10406166	10433424	+	exon	post-specific
8:115461381-115463477	8	115461381	115463477	-	exon	post-specific	AIMP1
8:116014634-116022036	8	116014634	116022036	-	exon	pre-specific	GSTCD
8:116275910-116294261	8	116275910	116294261	+	exon	non-specific	PPA2
8:11712865-11724812	8	11712865	11724812	-	exon	post-specific	LDB2
8:125053585-125121806	8	125053585	125121806	-	exon	post-specific	PDLIM5
8:125067992-125092346	8	125067992	125092346	-	exon	post-specific
8:125067992-125121806	8	125067992	125121806	-	exon	post-specific
8:125092162-125121806	8	125092162	125121806	-	exon	post-specific
8:133838809-133841340	8	133838809	133841340	+	exon	post-specific	WDFY3
8:135346369-135351299	8	135346369	135351299	+	exon	post-specific	LIN54
8:135456265-135456777	8	135456265	135456777	+	exon	post-specific	SEC31A
8:136568711-136571455	8	136568711	136571455	+	exon	post-specific	RASGEF1B
8:137747353-137749645	8	137747353	137749645	+	exon	pre-specific	ANTXR2
8:137747353-137772606	8	137747353	137772606	+	exon	post-specific
8:138729748-138744340	8	138729748	138744340	-	exon	post-specific	BMP2K
8:16690863-16704217	8	16690863	16704217	-	exon	pre-specific	ADGRA3
8:16716774-16755944	8	16716774	16755944	-	exon	non-specific
8:16728875-16755944	8	16728875	16755944	-	exon	non-specific
8:18861488-18879156	8	18861488	18879156	-	exon	non-specific	CCDC149
8:29513969-29561547	8	29513969	29561547	+	exon	in-specific	TBC1D1
8:3012369-3014564	8	3012369	3014564	+	exon	post-specific	ABLIM2
8:31993513-32030616	8	31993513	32030616	-	exon	post-specific	APBB2
8:37441277-37445470	8	37441277	37445470	+	exon	non-specific	ATP10D
8:39008497-39032833	8	39008497	39032833	+	exon	post-specific	DCUN1D4
8:39008497-39040610	8	39008497	39040610	+	exon	post-specific
8:40166606-40170839	8	40166606	40170839	+	exon	post-specific	FIP1L1
8:44556765-44562777	8	44556765	44562777	+	intron	post-specific	GUCY1B1
8:48111300-48159079	8	48111300	48159079	+	exon	post-specific	RAPGEF2
8:55297984-55298812	8	55297984	55298812	+	exon	in-specific	CEP135
8:70193530-70224123	8	70193530	70224123	+	exon	post-specific	MTHFD2L
8:70193530-70266960	8	70193530	70266960	+	exon	post-specific
8:74191879-74202985	8	74191879	74202985	-	intron	post-specific	ENSSSCG00000035654
8:80787216-80815987	8	80787216	80815987	-	exon	non-specific	ARHGAP10
8:84188605-84189357	8	84188605	84189357	-	exon	post-specific	SMARCA5
8:84198495-84200866	8	84198495	84200866	-	exon	post-specific
8:86233111-86246280	8	86233111	86246280	+	exon	post-specific	RNF150
8:87643220-87644581	8	87643220	87644581	-	exon	post-specific	NAA15
8:87643220-87657343	8	87643220	87657343	-	exon	post-specific
8:87799383-87820356	8	87799383	87820356	+	exon	non-specific	ELF2
9:10120704-10139416	9	10120704	10139416	+	exon	post-specific	UVRAG
9:10120704-10212507	9	10120704	10212507	+	exon	post-specific
9:10229873-10301245	9	10229873	10301245	+	exon	post-specific
9:10247446-10258500	9	10247446	10258500	+	exon	post-specific
9:103339555-103341373	9	103339555	103341373	-	exon	post-specific	DNAJC2
9:105054994-105061896	9	105054994	105061896	-	exon	post-specific	SRPK2
9:114937099-114951665	9	114937099	114951665	+	exon	non-specific	SUCO
9:118014576-118028344	9	118014576	118028344	-	exon	post-specific	COP1
9:118014576-118041744	9	118014576	118041744	-	exon	post-specific
9:118068519-118083148	9	118068519	118083148	-	exon	post-specific
9:120607167-120612451	9	120607167	120612451	+	exon	post-specific	RALGPS2
9:120635757-120647247	9	120635757	120647247	+	exon	in-specific
9:120907571-120909200	9	120907571	120909200	-	exon	post-specific	ABL2
9:121105770-121107697	9	121105770	121107697	+	exon	post-specific	SOAT1
9:12146484-12166226	9	12146484	12166226	-	exon	post-specific	RSF1
9:12162493-12166226	9	12162493	12166226	-	exon	post-specific
9:121610724-121631279	9	121610724	121631279	+	exon	post-specific	ENSSSCG00000015531
9:121640085-121648834	9	121640085	121648834	+	exon	post-specific
9:126407565-126438047	9	126407565	126438047	+	exon	post-specific	SWT1
9:12723325-12723625	9	12723325	12723625	-	exon	post-specific	GAB2
9:127561944-127566841	9	127561944	127566841	+	exon	in-specific	ODR4
9:127566656-127577646	9	127566656	127577646	+	exon	post-specific
9:130372679-130384896	9	130372679	130384896	-	exon	non-specific	RPS6KC1
9:130372679-130409903	9	130372679	130409903	-	exon	post-specific
9:131042755-131046226	9	131042755	131046226	-	exon	post-specific	PPP2R5A
9:131264261-131268491	9	131264261	131268491	-	exon	non-specific	DTL
9:131464801-131475251	9	131464801	131475251	+	exon	post-specific	LPGAT1
9:136668813-136711859	9	136668813	136711859	-	exon	post-specific	GRB10
9:19885865-19913189	9	19885865	19913189	-	exon	non-specific	PICALM
9:19892116-19913189	9	19892116	19913189	-	exon	non-specific
9:19905675-19913189	9	19905675	19913189	-	exon	non-specific
9:20133607-20144395	9	20133607	20144395	+	exon	post-specific	EED
9:20809498-20812474	9	20809498	20812474	+	exon	post-specific	TMEM135
9:27880760-27895820	9	27880760	27895820	-	exon	post-specific	MTMR2
9:32266027-32287538	9	32266027	32287538	+	intergenic_region	post-specific	n/a
9:33043520-33045820	9	33043520	33045820	+	exon	pre-specific	BIRC3
9:33731308-33735453	9	33731308	33735453	+	exon	in-specific	DYNC2H1
9:36495729-36497094	9	36495729	36497094	+	exon	post-specific	CUL5
9:36698685-36715744	9	36698685	36715744	+	exon	post-specific	ATM
9:37048731-37055819	9	37048731	37055819	+	exon	post-specific	DDX10
9:44226341-44227691	9	44226341	44227691	-	exon	post-specific	SIK3
9:45877120-45880176	9	45877120	45880176	+	exon	post-specific	ARCN1
9:6361824-6376708	9	6361824	6376708	+	exon	post-specific	NUP98
9:6387175-6388462	9	6387175	6388462	+	exon	post-specific
9:65085167-65085907	9	65085167	65085907	-	exon	post-specific	PIK3C2B
9:6555049-6561930	9	6555049	6561930	+	exon	non-specific	RNF121
9:66405629-66409132	9	66405629	66409132	-	exon	post-specific	NUCKS1
9:66406846-66413572	9	66406846	66413572	-	exon	pre-specific
9:72153385-72160471	9	72153385	72160471	-	exon	pre-specific	KRIT1
9:73094595-73102060	9	73094595	73102060	+	exon	post-specific	VPS50
9:73094595-73126973	9	73094595	73126973	+	exon	post-specific
9:7476478-7481586	9	7476478	7481586	-	exon	non-specific	FCHSD2
9:74804078-74824099	9	74804078	74824099	+	exon	post-specific	PPP1R9A
9:78246576-78312958	9	78246576	78312958	+	exon	in-specific	GLCCI1
9:8147104-8158002	9	8147104	8158002	-	exon	post-specific	RAB6A
9:86021853-86025117	9	86021853	86025117	+	exon	post-specific	TSPAN13
9:9143068-9149572	9	9143068	9149572	+	exon	post-specific	RNF169
9:92397525-92397915	9	92397525	92397915	+	exon	post-specific	CCDC126
9:98233585-98235872	9	98233585	98235872	+	exon	post-specific	CACNA2D1
X:13305101-13310994	X	13305101	13310994	-	exon	in-specific	RBBP7
X:16498488-16513238	X	16498488	16513238	-	exon	post-specific	RPS6KA3
X:20243402-20247157	X	20243402	20247157	+	exon	non-specific	ZFX
X:43052047-43052598	X	43052047	43052598	-	exon	non-specific	GRIPAP1
X:46345680-46354249	X	46345680	46354249	-	exon	post-specific	HUWE1
X:57305746-57307466	X	57305746	57307466	+	exon	post-specific	NONO
X:59895933-59900555	X	59895933	59900555	-	exon	pre-specific	RLIM
X:61688015-61691522	X	61688015	61691522	-	exon	post-specific	ATRX
X:61720719-61728597	X	61720719	61728597	-	exon	in-specific
X:61720719-61735982	X	61720719	61735982	-	exon	non-specific
X:666446-685129	X	666446	685129	-	exon	post-specific
X:98262075-98263484	X	98262075	98263484	-	exon	post-specific	NKAP
