# Supplementary material for: Ovary-derived circular RNAs profile analysis during the onset of puberty in gilts
Source: BMC Genomics. 2021 Jun 15;22:445. doi: 10.1186/s12864-021-07786-w (PMC8204460; doi:10.1186/s12864-021-07786-w)
Supplement: Supplementary file 8 — Additional file 8. List of the tissue-specific circRNAs. [file 12864_2021_7786_MOESM8_ESM.xlsx]

## Sheet: Title page
Ovary-Derived Circular RNAs Profile Analysis During the Onset of Puberty in Gilts
Xiangchun Pan, Wentao Gong, Yingting He, Nian Li, Hao Zhang, Zhe Zhang, Jiaqi Li and Xiaolong Yuan

## Sheet: Additional file 8
Additional file 8. The tissue-specific CircRNAs
circRNA_id	chr	start	end	strand	circRNA_type	gene_id
10:22742781-22748221	10	22742781	22748221	+	exon	NR5A2
10:22806071-22812591	10	22806071	22812591	+	exon
3:16038897-16078662	3	16038897	16078662	-	exon	CALN1
3:106380539-106403928	3	106380539	106403928	-	exon	LTBP1
4:122275847-122298199	4	122275847	122298199	-	intron	TLCD4
6:158955138-158958815	6	158955138	158958815	+	exon	LRP8
6:159254438-159276604	6	159254438	159276604	-	exon	SCP2
6:161225244-161281707	6	161225244	161281707	+	exon	FAF1
