# Supplementary material for: Ovary-derived circular RNAs profile analysis during the onset of puberty in gilts
Source: BMC Genomics. 2021 Jun 15;22:445. doi: 10.1186/s12864-021-07786-w (PMC8204460; doi:10.1186/s12864-021-07786-w)
Supplement: Supplementary file 9 — Additional file 9. List of the differentially regulated circRNAs. [file 12864_2021_7786_MOESM9_ESM.xlsx]

## Sheet: Title page
Ovary-Derived Circular RNAs Profile Analysis During the Onset of Puberty in Gilts
Xiangchun Pan, Wentao Gong, Yingting He, Nian Li, Hao Zhang, Zhe Zhang, Jiaqi Li and Xiaolong Yuan

## Sheet: Additional file 9
Additional file 9. The differentially regulated circRNAs
circRNA	Position	strand	CircRNA type	Parental gene	Top 5 miRNA targets	log2FoldChange	FDR	regulated	group
11:5503065-5507316	Chr11:5503065-5507316	+	exon	PAN3	ssc-miR-320,ssc-miR-138,ssc-miR-96-5p,ssc-miR-135,ssc-miR-9838-5p	1.11254	0.0285061	UP	pre- vs. post-puberty
13:82256891-82274534	Chr13:82256891-82274534	+	exon	RASA2	ssc-miR-7136-5p,ssc-miR-148a-5p,ssc-miR-493-3p,ssc-miR-204,ssc-let-7d-3p	1.5769	0.00182656	UP
15:76166995-76177857	Chr15:76166995-76177857	+	exon	UBR3	ssc-miR-208b,ssc-miR-135,ssc-miR-7142-3p,ssc-miR-532-5p,ssc-miR-500-3p	1.4548	0.0397514	UP
16:44513270-44525240	Chr16:44513270-44525240	+	exon	ERBIN	ssc-miR-2483,ssc-miR-186-5p,ssc-miR-582-5p,ssc-miR-210,ssc-miR-758	-2.30005	0.00383518	DOWN
1:121217326-121230821	Chr1:121217326-121230821	+	exon	TRPM7	ssc-miR-9794-3p,ssc-miR-338,ssc-miR-9814-3p,ssc-miR-320,ssc-miR-9849-5p	-1.38863	0.0362179	DOWN
2:69853256-69853745	Chr2:69853256-69853745	+	exon	LDLR	ssc-let-7e,ssc-miR-7135-5p,ssc-let-7f-5p,ssc-let-7i-5p,ssc-miR-7136-3p	2.75317	0.000202292	UP
2:95657661-95677798	Chr2:95657661-95677798	-	exon	TMEM161B	ssc-miR-582-5p,ssc-miR-9806-5p,ssc-miR-27b-3p,ssc-miR-27a,ssc-miR-9837-5p	2.20257	0.000479059	UP
4:122275847-122285360	Chr4:122275847-122285360	-	exon	TLCD4	ssc-miR-216,ssc-miR-29a-5p,ssc-miR-24-2-5p,ssc-miR-374b-3p,ssc-miR-493-5p	2.8875	4.59997e-12	UP
7:65198472-65198799	Chr7:65198472-65198799	+	exon	SNX6	ssc-miR-132,ssc-miR-9857-5p,ssc-miR-148b-5p,ssc-miR-148a-5p,ssc-miR-9843-3p	2.21709	0.000461984	UP
9:131264261-131268491	Chr9:131264261-131268491	-	exon	DTL	ssc-miR-582-3p,ssc-miR-148a-3p,ssc-miR-214-3p,ssc-miR-9789-3p,ssc-miR-320	-2.55778	0.0094668	DOWN
4:122275847-122285360	Chr4:122275847-122285360	-	exon	TLCD4	ssc-miR-216,ssc-miR-29a-5p,ssc-miR-24-2-5p,ssc-miR-374b-3p,ssc-miR-493-5p	2.75433	9.79e-11	UP	in- vs. post-puberty
7:65198472-65198799	Chr7:65198472-65198799	+	exon	SNX6	ssc-miR-132,ssc-miR-9857-5p,ssc-miR-148b-5p,ssc-miR-148a-5p,ssc-miR-9843-3p	1.94352	7.07e-05	UP
