# Supplementary material for: Ovary-derived circular RNAs profile analysis during the onset of puberty in gilts
Source: BMC Genomics. 2021 Jun 15;22:445. doi: 10.1186/s12864-021-07786-w (PMC8204460; doi:10.1186/s12864-021-07786-w)
Supplement: Supplementary file 10 — Additional file 10. List of the differentially expressed genes associated with puberty our development of ovary. [file 12864_2021_7786_MOESM10_ESM.xlsx]

## Sheet: Title page
Ovary-Derived Circular RNAs Profile Analysis During the Onset of Puberty in Gilts
Xiangchun Pan, Wentao Gong, Yingting He, Nian Li, Hao Zhang, Zhe Zhang, Jiaqi Li and Xiaolong Yuan

## Sheet: Additional file 10
Additional file 10. The differentially expressed genes associated with puberty our development of ovary
gene	target-miRNA	target-circRNA	log2FoldChange	group	regulatory
FSTL4	ssc-miR-214-3p; ssc-miR-320	Circ 1:121217326-121230821, Circ 11:5503065-5507316, Circ 16:44513270-44525240, Circ 2:95657661-95677798, Circ 15:76166995-76177857, Circ 2:69853256-69853745, Circ 9:131264261-131268491	\	Pre vs. In	\
			3.25044	In vs. Post	up
			2.10644	Pre vs. Post
GAS2	ssc-miR-582-5p; ssc-let-7f-5p	Circ 15:76166995-76177857, Circ 16:44513270-44525240, Circ 4:122275847-122285360, Circ 9:131264261-131268491, Circ 1:121217326-121230821, Circ 2:69853256-69853745	\	Pre vs. In	\
			3.27234	In vs. Post	up
			2.33084	Pre vs. Post
AIG1	ssc-miR-9814-3p	Circ 11:5503065-5507316, Circ 15:76166995-76177857, Circ 4:122275847-122285360	\	Pre vs. In	\
			2.86637	In vs. Post	up
			4.48266	Pre vs. Post
GNG2	ssc-miR-7142-3p	Circ 1:121217326-121230821, Circ 16:44513270-44525240, Circ 2:69853256-69853745, Circ 4:122275847-122285360, Circ 7:65198472-65198799	\	Pre vs. In	\
			3.14406	In vs. Post	up
			3.6249	Pre vs. Post
FSHR	ssc-miR-493-3p; ssc-miR-7136-3p	Circ 2:69853256-69853745, Circ 13:82256891-82274534, Circ 9:131264261-131268491	\	Pre vs. In	\
				In vs. Post
			-3.05954	Pre vs. Post	down
SPTA1	ssc-miR-204; ssc-miR-7135-5p	Circ 11:5503065-5507316, Circ 2:69853256-69853745, Circ 13:82256891-82274534	\	Pre vs. In	\
				In vs. Post
			-3.43172	Pre vs. Post	down
