# Supplementary material for: Ovary-derived circular RNAs profile analysis during the onset of puberty in gilts
Source: BMC Genomics. 2021 Jun 15;22:445. doi: 10.1186/s12864-021-07786-w (PMC8204460; doi:10.1186/s12864-021-07786-w)
Supplement: Supplementary file 11 — Additional file 11. List of primers used for validation. [file 12864_2021_7786_MOESM11_ESM.xlsx]

## Sheet: Title page
Ovary-Derived Circular RNAs Profile Analysis During the Onset of Puberty in Gilts
Xiangchun Pan, Wentao Gong, Yingting He, Nian Li, Hao Zhang, Zhe Zhang, Jiaqi Li and Xiaolong Yuan

## Sheet: Additional file 11
Additional file 11. Primers used for validation
Name	Primer Sequences (5'-3')	Size (bp)	Annealing Temperature (℃)
circ 11:5503065-5507316	F: TGGTGCCCTCAACATCTCTCA	128	60
	ACGGGGCTTCCAAATCCATTA
circ 4:122275847-122285360	F: GCTGAAAGGTGAAAAAGCCGA	206	60
	GCGAAAATGATTTCTCCACGTAT
circ 7:65198472-65198799	F: AGTGGAACTGGCAGAGTTAGA	141	60
	R: GTTTCAGCCTGCAGAACATCT
circ 16:44513270-44525240	F: CATCCCCAGACATCCTGTCCA	213	60
	R: CAGACATCCGAGACGGAGAAG
circ 2:95657661-95677798	F: TAGCCAGCGAGCAAGAGAATAG	177	60
	R: AGTGGCTGCTACAGTTGTTT
circ 9:131264261-131268491	F: CCAAAAGGAGGAACTGGGACC	185	60
	R: GCTGGTGAGCTGATGGGAAC
circ 15:76166995-76177857	F:GTGCAACAGGAACATTGGGACA	284	60
	R:CGCATTGCTCCTCCCATTTTA
circ 1:121217326-121230821	F:TGGAAAGTAGCAGTAGAAGGCT	247	60
	R:AGCATGAGGACTCACGTGTT
circ 13:82256891-82274534	F:TCACTACAGCCTGTTGATTCCA	145	60
	R:TTCTCAACAACTTGGGTACGA
circ 2:151068704-151069641	F: TGCCCAGGTGAAGATGTGTC	232	60
	R:AGCTCGTGAATCAAGGCGAA
GAPDH	F: ACGCCTGCCCTGTGTCCCAA	190	52-62
	R: GAAGCACGCCCTCTCGCCTC
